# Supplementary material for: ﻿Taxonomic revision of the native Magnolia (Magnoliaceae) species of Brazil
Source: PhytoKeys. 2024 Feb 1;238:33–64. doi: 10.3897/phytokeys.238.113277 (PMC10853878; doi:10.3897/phytokeys.238.113277)
Supplement: XML Treatment for Magnolia [file phytokeys.238.113277-treatment1.xml]

<!DOCTYPE tp:taxon-treatment
  PUBLIC "-//TaxonX//DTD Taxonomic Treatment Publishing DTD v0 20100105//EN" "tax-treatment-NSO.dtd">
<tp:taxon-treatment xmlns:tp="http://www.plazi.org/taxpub"><tp:treatment-meta><kwd-group><label>Taxon classification</label><kwd>
                <named-content content-type="kingdom">Plantae</named-content>
              </kwd><kwd>
                <named-content content-type="order">Magnoliales</named-content>
              </kwd><kwd>
                <named-content content-type="family">Magnoliaceae</named-content>
              </kwd></kwd-group><mixed-citation publication-type="journal"><person-group><name><surname>Barbosa</surname><given-names>Juliana Cruz Jardim</given-names></name><name><surname>Caruzo</surname><given-names>Maria Beatriz Rossi</given-names></name><name><surname>Simões</surname><given-names>Ana Rita G.</given-names></name><name><surname>Samain</surname><given-names>Marie-Stéphanie</given-names></name></person-group><article-title>﻿Taxonomic revision of the native <italic><tp:taxon-name><tp:taxon-name-part taxon-name-part-type="genus" reg="Magnolia">Magnolia</tp:taxon-name-part></tp:taxon-name></italic> (<tp:taxon-name><tp:taxon-name-part taxon-name-part-type="family">Magnoliaceae</tp:taxon-name-part></tp:taxon-name>) species of Brazil</article-title><source>PhytoKeys</source><day>01</day><month>02</month><year>2024</year><volume>238</volume><fpage>33</fpage><lpage>64</lpage><pub-id pub-id-type="doi">10.3897/phytokeys.238.113277</pub-id></mixed-citation></tp:treatment-meta><tp:nomenclature><label>﻿</label><tp:taxon-name>
              <object-id xmlns:xlink="http://www.w3.org/1999/xlink" content-type="arpha" xlink:type="simple">AB3DD8B0-0E05-52AF-939F-C310F8D33B4F</object-id>
              <tp:taxon-name-part taxon-name-part-type="genus" reg="Magnolia">Magnolia</tp:taxon-name-part>
            </tp:taxon-name><tp:taxon-authority>L.</tp:taxon-authority></tp:nomenclature><tp:treatment-sec sec-type="material" id="SECID0E2XAE"><title>Type.</title><p><italic><tp:taxon-name><tp:taxon-name-part taxon-name-part-type="genus" reg="Magnolia">Magnolia</tp:taxon-name-part><tp:taxon-name-part taxon-name-part-type="species" reg="virginiana">virginiana</tp:taxon-name-part></tp:taxon-name></italic> L.</p></tp:treatment-sec><tp:treatment-sec sec-type="description" id="SECID0EMYAE"><title>Description.</title><p>Trees or shrubs, evergreen or deciduous, branches lenticulate with internodes marked by annular scars, stipules free or, in Neotropical species (<italic><tp:taxon-name><tp:taxon-name-part taxon-name-part-type="genus" reg="Magnolia">Magnolia</tp:taxon-name-part><tp:taxon-name-part taxon-name-part-type="infraspecific-rank">sect.</tp:taxon-name-part><tp:taxon-name-part taxon-name-part-type="genus" reg="Talauma">Talauma</tp:taxon-name-part></tp:taxon-name></italic> and <italic><tp:taxon-name><tp:taxon-name-part taxon-name-part-type="genus" reg="Macrophylla">Macrophylla</tp:taxon-name-part></tp:taxon-name></italic>), attached to the petiole, leaving 2 parallel longitudinal scars after shedding. Flowers terminal, solitary, protected by 1–2 bracts (perula); sepals 3; petals 3–12(–15), fleshy, cream-colored; stamens 20–220; carpels few to numerous, free or, predominantly in South American species, coalescent; ovules 2–(5), pollen large, &gt; 50 μm diameter, stamens deciduous during male phase (except sect. <tp:taxon-name><tp:taxon-name-part taxon-name-part-type="genus" reg="Magnolia"/><tp:taxon-name-part taxon-name-part-type="section" reg="Oyama">Oyama</tp:taxon-name-part></tp:taxon-name>). Fruit apocarpic, multifollicular or, predominantly in South American species, syncarpous, woody, which breaks into irregular plates at dehiscence, exposing the seeds provided with reddish or orange sarcotesta, which are individually pendulous by a funiculus (Figs <xref ref-type="fig" rid="F1">1</xref>–<xref ref-type="fig" rid="F4">4</xref>) (<xref ref-type="bibr" rid="B25">Lozano-Contreras 1990</xref>; <xref ref-type="bibr" rid="B11">Figlar and Nooteboom 2004</xref>; <xref ref-type="bibr" rid="B43">Vázquez-García et al. 2016</xref>; <xref ref-type="bibr" rid="B26">Mello-Silva et al. 2023</xref>).</p></tp:treatment-sec><tp:treatment-sec sec-type="distribution" id="SECID0EI1AE"><title>Distribution and habitat.</title><p><italic><tp:taxon-name><tp:taxon-name-part taxon-name-part-type="genus" reg="Magnolias">Magnolias</tp:taxon-name-part></tp:taxon-name></italic> tend to occur at higher altitudes, mostly in high and humid forests. Preference and resistance in environments with varying temperatures and precipitation depend on the species (<xref ref-type="bibr" rid="B35">Song et al. 2019</xref>; Aldaba Núñez et al., unpublished data). Its distribution ranges from Eastern and South Asia to Malaysia, extending across the Neartics (Canada and USA) and reaching into the Neotropics (<xref ref-type="bibr" rid="B37">Stevens 2001</xref>; Aldaba Núñez et al., unpublished data). In Brazil, it is found in North, Northeast, Central-West, Southeast and South regions, at elevations approximately ranging between 200 and 1400 m. It occurs in anthropized areas, riparian forest, ‘terra firme’ forest, ‘várzea’ forest, and rainforest (<xref ref-type="bibr" rid="B34">Rizzini 1979</xref>; <xref ref-type="bibr" rid="B10">Eiten 1983</xref>).</p><p>We here provide an identification key to distinguish all Brazilian <italic><tp:taxon-name><tp:taxon-name-part taxon-name-part-type="genus" reg="Magnolias">Magnolias</tp:taxon-name-part></tp:taxon-name></italic>, including both native and cultivated species.</p></tp:treatment-sec><tp:treatment-sec><!--Section generated to contain objects referenced in tp:taxon-treatment.--><fig id="F1" position="float" orientation="portrait"><object-id xmlns:xlink="http://www.w3.org/1999/xlink" content-type="doi" xlink:type="simple">10.3897/phytokeys.238.113277.figure1</object-id><object-id xmlns:xlink="http://www.w3.org/1999/xlink" content-type="arpha" xlink:type="simple">CD4CACBC-4609-58F0-A226-8B5C19B9EE13</object-id><label>Figure 1.</label><caption><p><bold>A</bold> branch with alternate leaves, present stipules, and terminal flower, <bold>v.</bold> detail of central vein, <bold>vb.</bold> detail of brochidodromous venation <bold>B</bold> detail of the branch showing scars <bold>C</bold> adnation of the stipule (which later falls) on the petiole, a characteristic of <tp:taxon-name><tp:taxon-name-part taxon-name-part-type="genus" reg="Magnolia">Magnolia</tp:taxon-name-part><tp:taxon-name-part taxon-name-part-type="infraspecific-rank">section</tp:taxon-name-part><tp:taxon-name-part taxon-name-part-type="section" reg="Talauma">Talauma</tp:taxon-name-part></tp:taxon-name>; <bold>ca</bold>. Annular scar; <bold>cp.</bold> Petiolar scar (resulting from stipule fall). Photos: A, v, vb, ca, cp: D.A. Zavatin; B-C: J. C. J. Barbosa.</p></caption><graphic xmlns:xlink="http://www.w3.org/1999/xlink" xlink:href="phytokeys-238-033_article-113277__-g001.jpg" position="float" orientation="portrait" xlink:type="simple" id="oo_977386.jpg"><uri content-type="original_file" xlink:type="simple">https://binary.pensoft.net/fig/977386</uri></graphic></fig><fig id="F4" position="float" orientation="portrait"><object-id xmlns:xlink="http://www.w3.org/1999/xlink" content-type="doi" xlink:type="simple">10.3897/phytokeys.238.113277.figure4</object-id><object-id xmlns:xlink="http://www.w3.org/1999/xlink" content-type="arpha" xlink:type="simple">24C9F933-0311-5936-A218-8B71697A0EBE</object-id><label>Figure 4.</label><caption><p>Fruit stages <bold>A</bold> partially open syncarpous fruit <bold>B</bold> detail of the inner woody part of the fruit <bold>C</bold> 1–2 seeds per carpel <bold>D</bold> mature fruit, with open woody masses (seeds already fallen from the fruit) Photos: J. C. J Barbosa.</p></caption><graphic xmlns:xlink="http://www.w3.org/1999/xlink" xlink:href="phytokeys-238-033_article-113277__-g004.jpg" position="float" orientation="portrait" xlink:type="simple" id="oo_977391.jpg"><uri content-type="original_file" xlink:type="simple">https://binary.pensoft.net/fig/977391</uri></graphic></fig></tp:treatment-sec><ref-list><ref id="B25"><mixed-citation xmlns:xlink="http://www.w3.org/1999/xlink" xlink:type="simple"><person-group><name name-style="western"><surname>Lozano-Contreras</surname><given-names>G</given-names></name></person-group> (<year>1990</year>) <article-title><tp:taxon-name><tp:taxon-name-part taxon-name-part-type="family">Magnoliaceae</tp:taxon-name-part></tp:taxon-name> nativas del Brasil.</article-title><source>Revista de la Academia Colombiana de Ciencias Exactas, Físicas y Naturales</source><volume>17</volume>: <fpage>579</fpage>–<lpage>583</lpage>.</mixed-citation></ref><ref id="B11"><mixed-citation xmlns:xlink="http://www.w3.org/1999/xlink" xlink:type="simple"><person-group><name name-style="western"><surname>Figlar</surname><given-names>RB</given-names></name><name name-style="western"><surname>Nooteboom</surname><given-names>HP</given-names></name></person-group> (<year>2004</year>) <article-title>Notes on <tp:taxon-name><tp:taxon-name-part taxon-name-part-type="family">Magnoliaceae</tp:taxon-name-part></tp:taxon-name> IV.</article-title><source>Blumea</source><volume>49</volume>(<issue>1</issue>): <fpage>87</fpage>–<lpage>100</lpage>. <ext-link xlink:href="10.3767/000651904X486214" ext-link-type="doi" xlink:type="simple">https://doi.org/10.3767/000651904X486214</ext-link></mixed-citation></ref><ref id="B43"><mixed-citation xmlns:xlink="http://www.w3.org/1999/xlink" xlink:type="simple"><person-group><name name-style="western"><surname>Vázquez-García</surname><given-names>JA</given-names></name><name name-style="western"><surname>Neill</surname><given-names>DA</given-names></name><name name-style="western"><surname>Azanza</surname><given-names>M</given-names></name><name name-style="western"><surname>Pérez</surname><given-names>ÁJ</given-names></name><name name-style="western"><surname>Arroyo</surname><given-names>F</given-names></name><name name-style="western"><surname>Dahua-M</surname><given-names>AN</given-names></name><name name-style="western"><surname>Merino-Santi</surname><given-names>RE</given-names></name></person-group> (<year>2016</year>) <source><italic><tp:taxon-name><tp:taxon-name-part taxon-name-part-type="genus">Magnolias</tp:taxon-name-part></tp:taxon-name></italic> de Ecuador: En riesgo de extinción.</source><publisher-name>Universidad Estatal Amazónica</publisher-name>, <publisher-loc>Puyo, Ecuador</publisher-loc>, <size units="page">67 pp</size>.</mixed-citation></ref><ref id="B26"><mixed-citation xmlns:xlink="http://www.w3.org/1999/xlink" xlink:type="simple"><person-group><name name-style="western"><surname>Mello-Silva</surname><given-names>R</given-names></name><name name-style="western"><surname>Pirani</surname><given-names>JR</given-names></name><name name-style="western"><surname>Cordeiro</surname><given-names>I</given-names></name></person-group> (<year>2023</year>) <tp:taxon-name><tp:taxon-name-part taxon-name-part-type="family">Magnoliaceae</tp:taxon-name-part></tp:taxon-name> in Flora e Funga do Brasil. Jardim Botânico do Rio de Janeiro. <ext-link xlink:href="https://floradobrasil.jbrj.gov.br/FB8794" ext-link-type="uri" xlink:type="simple">https://floradobrasil.jbrj.gov.br/FB8794</ext-link> [Accessed 02 August 2023]</mixed-citation></ref><ref id="B35"><mixed-citation xmlns:xlink="http://www.w3.org/1999/xlink" xlink:type="simple"><person-group><name name-style="western"><surname>Song</surname><given-names>C</given-names></name><name name-style="western"><surname>Liu</surname><given-names>H</given-names></name><name name-style="western"><surname>Gao</surname><given-names>J</given-names></name></person-group> (<year>2019</year>) <article-title>Habitat preference and potential distribution of <tp:taxon-name><tp:taxon-name-part taxon-name-part-type="genus">Magnolia</tp:taxon-name-part><tp:taxon-name-part taxon-name-part-type="species">officinalis</tp:taxon-name-part><tp:taxon-name-part taxon-name-part-type="infraspecific-rank">subsp.</tp:taxon-name-part><tp:taxon-name-part taxon-name-part-type="subspecies">officinalis</tp:taxon-name-part></tp:taxon-name> and <tp:taxon-name><tp:taxon-name-part taxon-name-part-type="genus">M.</tp:taxon-name-part><tp:taxon-name-part taxon-name-part-type="species">o.</tp:taxon-name-part><tp:taxon-name-part taxon-name-part-type="infraspecific-rank">subsp.</tp:taxon-name-part><tp:taxon-name-part taxon-name-part-type="subspecies">biloba</tp:taxon-name-part></tp:taxon-name> in China.</article-title><source>Nature Conservation</source><volume>36</volume>: <fpage>93</fpage>–<lpage>111</lpage>. <ext-link xlink:href="10.3897/natureconservation.36.36171" ext-link-type="doi" xlink:type="simple">https://doi.org/10.3897/natureconservation.36.36171</ext-link></mixed-citation></ref><ref id="B37"><mixed-citation xmlns:xlink="http://www.w3.org/1999/xlink" xlink:type="simple"><person-group><name name-style="western"><surname>Stevens</surname><given-names>PF</given-names></name></person-group> (<year>2001</year>) Angiosperm Phylogeny Website, version 14. <ext-link xlink:href="http://www.mobot.org/MOBOT/research/APweb/" ext-link-type="uri" xlink:type="simple">http://www.mobot.org/MOBOT/research/APweb/</ext-link> [Accessed 17 March 2022]</mixed-citation></ref><ref id="B34"><mixed-citation xmlns:xlink="http://www.w3.org/1999/xlink" xlink:type="simple"><person-group><name name-style="western"><surname>Rizzini</surname><given-names>CT</given-names></name></person-group> (<year>1979</year>) Tratado de fitogeografia do Brasil: aspectos florísticos e estruturais. São Paulo: HUCITEC/EDUSP, 2.</mixed-citation></ref><ref id="B10"><mixed-citation xmlns:xlink="http://www.w3.org/1999/xlink" xlink:type="simple"><person-group><name name-style="western"><surname>Eiten</surname><given-names>G</given-names></name></person-group> (<year>1983</year>) Classificação da vegetação do Brasil.</mixed-citation></ref></ref-list></tp:taxon-treatment>
