# Supplementary material for: ﻿Taxonomic revision of the native Magnolia (Magnoliaceae) species of Brazil
Source: PhytoKeys. 2024 Feb 1;238:33–64. doi: 10.3897/phytokeys.238.113277 (PMC10853878; doi:10.3897/phytokeys.238.113277)
Supplement: XML Treatment for Magnolia amazonica [file phytokeys.238.113277-treatment2.xml]

<!DOCTYPE tp:taxon-treatment
  PUBLIC "-//TaxonX//DTD Taxonomic Treatment Publishing DTD v0 20100105//EN" "tax-treatment-NSO.dtd">
<tp:taxon-treatment xmlns:tp="http://www.plazi.org/taxpub"><tp:treatment-meta><kwd-group><label>Taxon classification</label><kwd>
                <named-content content-type="kingdom">Plantae</named-content>
              </kwd><kwd>
                <named-content content-type="order">Magnoliales</named-content>
              </kwd><kwd>
                <named-content content-type="family">Magnoliaceae</named-content>
              </kwd></kwd-group><mixed-citation publication-type="journal"><person-group><name><surname>Barbosa</surname><given-names>Juliana Cruz Jardim</given-names></name><name><surname>Caruzo</surname><given-names>Maria Beatriz Rossi</given-names></name><name><surname>Simões</surname><given-names>Ana Rita G.</given-names></name><name><surname>Samain</surname><given-names>Marie-Stéphanie</given-names></name></person-group><article-title>﻿Taxonomic revision of the native <italic><tp:taxon-name><tp:taxon-name-part taxon-name-part-type="genus" reg="Magnolia">Magnolia</tp:taxon-name-part></tp:taxon-name></italic> (<tp:taxon-name><tp:taxon-name-part taxon-name-part-type="family">Magnoliaceae</tp:taxon-name-part></tp:taxon-name>) species of Brazil</article-title><source>PhytoKeys</source><day>01</day><month>02</month><year>2024</year><volume>238</volume><fpage>33</fpage><lpage>64</lpage><pub-id pub-id-type="doi">10.3897/phytokeys.238.113277</pub-id></mixed-citation></tp:treatment-meta><tp:nomenclature><label>﻿</label><tp:taxon-name>
              <object-id xmlns:xlink="http://www.w3.org/1999/xlink" content-type="arpha" xlink:type="simple">E55CC925-B057-50BD-ACF0-A6B84DC878EA</object-id>
              <tp:taxon-name-part taxon-name-part-type="genus" reg="Magnolia">Magnolia</tp:taxon-name-part>
              <tp:taxon-name-part taxon-name-part-type="species" reg="amazonica">amazonica</tp:taxon-name-part>
            </tp:taxon-name><tp:taxon-authority>(Ducke) Govaerts, World Checkl. Bibliogr. Magnoliaceae, 70. 1996.</tp:taxon-authority><xref ref-type="fig" rid="F5">Figs 5</xref><xref ref-type="fig" rid="F6">, 6</xref><xref ref-type="fig" rid="F11">, 11</xref><tp:nomenclature-citation-list><tp:nomenclature-citation><tp:taxon-name>
                  <tp:taxon-name-part taxon-name-part-type="genus" reg="Talauma"/>
                  <tp:taxon-name-part taxon-name-part-type="species" reg="amazonica"/>
                </tp:taxon-name><comment>≡ <tp:taxon-name><tp:taxon-name-part taxon-name-part-type="genus" reg="Talauma">Talauma</tp:taxon-name-part><tp:taxon-name-part taxon-name-part-type="species" reg="amazonica">amazonica</tp:taxon-name-part></tp:taxon-name> Ducke, Arch. Jard. Bot. Rio de Janeiro 4: 11. 1925. </comment></tp:nomenclature-citation></tp:nomenclature-citation-list></tp:nomenclature><tp:treatment-sec sec-type="material" id="SECID0EGJAG"><title>Type.</title><p>Brasil. “Prope medium flumen Tapajoz civitatis Pará loco Francez”, fl, 10 January 1922, <italic>A. Ducke 12487</italic> (holotype: RB! [RB00540679]; isotypes: B! [B10 0248229],BM! [BM000551380, BM000551379], G! [G00352605], K! [K000470024, K000470025], P! [P00734783], R! [R000024142], RB! [RB00556527, RB00556528], S! [SR6051]).</p><fig id="F5" position="float" orientation="portrait"><object-id xmlns:xlink="http://www.w3.org/1999/xlink" content-type="doi" xlink:type="simple">10.3897/phytokeys.238.113277.figure5</object-id><object-id xmlns:xlink="http://www.w3.org/1999/xlink" content-type="arpha" xlink:type="simple">40C2260B-F77B-5127-9592-9F710B7FE079</object-id><label>Figure 5.</label><caption><p><italic><tp:taxon-name><tp:taxon-name-part taxon-name-part-type="genus" reg="Magnolia">Magnolia</tp:taxon-name-part><tp:taxon-name-part taxon-name-part-type="species" reg="amazonica">amazonica</tp:taxon-name-part></tp:taxon-name></italic><bold>A–C</bold> specimen deposited in herbarium <bold>D–E</bold> detail petiole and peduncle (in the region of the annular scars) showing trichomes in the youngest structures <bold>F</bold> gynoecium. Photos: <bold>A–C</bold><italic>W.A. Ducke 12487</italic> (R000024142; BM000551380); <bold>B–D</bold>: (B100248229); <bold>C–F</bold>: BM551380; <bold>F</bold>: <italic>I. M. Silva 471</italic> NY 03097880.</p></caption><graphic xmlns:xlink="http://www.w3.org/1999/xlink" xlink:href="phytokeys-238-033_article-113277__-g005.jpg" position="float" orientation="portrait" xlink:type="simple" id="oo_977392.jpg"><uri content-type="original_file" xlink:type="simple">https://binary.pensoft.net/fig/977392</uri></graphic></fig><fig id="F6" position="float" orientation="portrait"><object-id xmlns:xlink="http://www.w3.org/1999/xlink" content-type="doi" xlink:type="simple">10.3897/phytokeys.238.113277.figure6</object-id><object-id xmlns:xlink="http://www.w3.org/1999/xlink" content-type="arpha" xlink:type="simple">347DF4AE-CEF3-58EC-B3E0-52FB18801C65</object-id><label>Figure 6.</label><caption><p>Geographical distribution of <italic><tp:taxon-name><tp:taxon-name-part taxon-name-part-type="genus" reg="Magnolia">Magnolia</tp:taxon-name-part></tp:taxon-name></italic> species in Brazil.</p></caption><graphic xmlns:xlink="http://www.w3.org/1999/xlink" xlink:href="phytokeys-238-033_article-113277__-g006.jpg" position="float" orientation="portrait" xlink:type="simple" id="oo_977393.jpg"><uri content-type="original_file" xlink:type="simple">https://binary.pensoft.net/fig/977393</uri></graphic></fig></tp:treatment-sec><tp:treatment-sec sec-type="description" id="SECID0EMLAG"><title>Description.</title><p><bold><italic>Trees</italic></bold> 15–20 m tall; <bold><italic>branches</italic></bold> cylindrical, yellowish-brown, lenticulate, tomentose at annular scars closest to the flower bud, trichomes yellowish. <bold><italic>Stipules</italic></bold> adnate to petiole, green, oblong to conical, apex obtuse, base truncate, deciduous, tomentose. <bold><italic>Petioles</italic></bold> 1.8–5 cm long, stipular scar ranging from 90% to 100% of its length, tomentose when young and short, trichomes glabrescent. <bold><italic>Leaf blades</italic></bold> 11–28 cm × 4–12.4 cm, elliptic, base cuneate to acute, apex acute, margin entire; slightly coriaceous; venation pinnate, brochidodromous, 8–19 pairs of secondary veins irregularly spaced apart; when young tomentose abaxially, adaxially glabrous, yellowish-green. <bold><italic>Peduncle</italic></bold> cylindrical, tomentose at the annular scars, yellow trichomes, annular scars present. <bold><italic>Flowers</italic></bold> terminal, solitary; <bold><italic>flower bud</italic></bold> 3.95–6.34 cm × 3.25–4.70 cm, ovoid, yellowish-white, glabrous, protected by perula enveloping and protecting the flower bud, perula concave, brownish when dried; <bold><italic>outer sepalloid tepals</italic></bold> 3, 5–7 × 3–4 cm, asymmetrical, base cuneate, apex rounded, yellowish when dry; <bold><italic>inner petaloid tepals</italic></bold> 6, 6–7 cm × 3–5 cm, oblong, base attenuate, apex rounded, brown when dry; <bold><italic>stamens</italic></bold> ca. 100, laminar, slightly falcate, spirally arranged in 4–5 series, apex obtuse, whitish to yellowish, thecae 2, anthers introrse, dehiscence longitudinal; <bold>gynoecium</bold> 1.97 cm × 1.78 cm, conical, yellowish, carpels ca. 46. <bold><italic>Immature</italic> fruits</bold> 4.4–5.5 cm long, 5 cm in diameter, globose, with puberulent pubescence, dehiscence circumscissile, in irregular syncarpous masses; <bold><italic>seeds</italic></bold> 1–2 per carpel, sarcotesta red.</p></tp:treatment-sec><tp:treatment-sec sec-type="distribution" id="SECID0E5MAG"><title>Distribution and habitat.</title><p><italic><tp:taxon-name><tp:taxon-name-part taxon-name-part-type="genus" reg="Magnolia">Magnolia</tp:taxon-name-part><tp:taxon-name-part taxon-name-part-type="species" reg="amazonica">amazonica</tp:taxon-name-part></tp:taxon-name></italic> is the only Brazilian <italic><tp:taxon-name><tp:taxon-name-part taxon-name-part-type="genus" reg="Magnolia">Magnolia</tp:taxon-name-part></tp:taxon-name></italic> known from the Amazon region. In Brazil, it is found in the North (Amazonas and Pará) and Southeast (Rio de Janeiro) regions, and it is also known from the tropical forests of Peru and Bolivia (<xref ref-type="bibr" rid="B25">Lozano-Contreras 1990</xref>), although other species have been recently described there, being segregated from this species, e.g. <italic><tp:taxon-name><tp:taxon-name-part taxon-name-part-type="genus" reg="Magnolia">M.</tp:taxon-name-part><tp:taxon-name-part taxon-name-part-type="species" reg="peruviana">peruviana</tp:taxon-name-part></tp:taxon-name></italic> A. Vázquez. As a consequence, the presence and distribution of <italic><tp:taxon-name><tp:taxon-name-part taxon-name-part-type="genus" reg="Magnolia">M.</tp:taxon-name-part><tp:taxon-name-part taxon-name-part-type="species" reg="amazonica">amazonica</tp:taxon-name-part></tp:taxon-name></italic> in that country needs further investigation. <italic><tp:taxon-name><tp:taxon-name-part taxon-name-part-type="genus" reg="Magnolia">Magnolia</tp:taxon-name-part><tp:taxon-name-part taxon-name-part-type="species" reg="amazonica">amazonica</tp:taxon-name-part></tp:taxon-name></italic> is a perennial tree that grows up to 20 m tall in Amazon rainforest.</p></tp:treatment-sec><tp:treatment-sec sec-type="phenology" id="SECID0E2OAG"><title>Phenology.</title><p>Its creamy-white flowers open at night and were collected in mid-January. Its fruits were observed in mid-July (<xref ref-type="bibr" rid="B8">Ducke 1925</xref>).</p></tp:treatment-sec><tp:treatment-sec sec-type="Preliminary conservation status" id="SECID0EFPAG"><title>Preliminary conservation status.</title><p>This species has previously been assessed as Least Concern (LC) (<xref ref-type="bibr" rid="B20">Khela 2014</xref>). However, in this analysis (Brazilian specimens) its area of occupancy (<abbrev xmlns:xlink="http://www.w3.org/1999/xlink" xlink:title="Area of Occupancy" id="ABBRID0EPPAG" xlink:type="simple">AOO</abbrev>) is about 44.000 km<sup>2</sup> and it is considered to be Endangered (<abbrev xmlns:xlink="http://www.w3.org/1999/xlink" xlink:title="Endangered" id="ABBRID0EVPAG" xlink:type="simple">EN</abbrev>) B2b (i,ii) (<xref ref-type="bibr" rid="B18">IUCN 2022</xref>). It is likely that this species is declining due to deforestation and land use changes, especially in the northern region of the country, where unfortunately there are flawed laws regarding preservation (<xref ref-type="bibr" rid="B14">Gonçalves et al. 2010</xref>). In addition, with the recent description of a <italic><tp:taxon-name><tp:taxon-name-part taxon-name-part-type="genus" reg="Magnolia">Magnolia</tp:taxon-name-part></tp:taxon-name></italic> species in its distribution area in Peru (<italic><tp:taxon-name><tp:taxon-name-part taxon-name-part-type="genus" reg="Magnolia">M.</tp:taxon-name-part><tp:taxon-name-part taxon-name-part-type="species" reg="peruviana">peruviana</tp:taxon-name-part></tp:taxon-name></italic>), the delimitation of <italic><tp:taxon-name><tp:taxon-name-part taxon-name-part-type="genus" reg="Magnolia">M.</tp:taxon-name-part><tp:taxon-name-part taxon-name-part-type="species" reg="amazonica">amazonica</tp:taxon-name-part></tp:taxon-name></italic> may be narrowed in the future, with further studies. Therefore, the conservation status will also likely need to be updated.</p></tp:treatment-sec><tp:treatment-sec sec-type="material" id="SECID0E5QAG"><title>Specimens examined.</title><p><bold>Brasil. Pará</bold>: Novo Progresso, Serra do Cachimbo, Área da Aeronáutica torre 2 do Stand de tiro, mata de transição com campinarana, solo areno-argiloso, 9°19'16"S a 9°16'196"S, 54°59'42"W a 54°56'222"W, 20 Aug 2003, <italic>A.S.L. Silva 3967</italic> (RB787799); <bold>Rio de Janeiro</bold>: Município Silva Jardim, Reserva Biológica de Poço das Antas, Trilha do Morro do Calcário, 22°30’/22°33'S, 42°15’/42°19'W, 5 Mar 1993, <italic>S.M. Barreto 30</italic> (RB300133); Nova Iguaçu, Margem do Brejo do Macuco, 12 Dec 2001, <italic>S.J. Silva Neto &amp; M.V. Pereira-Moura 1573</italic> (RB364320); Nova Iguaçu, Região SE, Rebio, Tinguá, Estrada do Ouro, Ponto 154, Planalto próximo a entrada para Igrejinha de Santana, 600 msm, <named-content xmlns:xlink="http://www.w3.org/1999/xlink" content-type="dwc:verbatimCoordinates" xlink:type="simple"><named-content content-type="geo-json" specific-use="{&#34;type&#34;:&#34;Point&#34;,&#34;coordinates&#34;:[-43.469778,-22.565806]}" id="NCID0ERRAG" xlink:type="simple">22°33'56.9"S, 43°28'11.2"W</named-content></named-content>), 25 Jan 2006, <italic>R.D. Ribeiro 569</italic> (RB419738).</p></tp:treatment-sec><tp:treatment-sec sec-type="notes" id="SECID0EYRAG"><title>Notes.</title><p><italic><tp:taxon-name><tp:taxon-name-part taxon-name-part-type="genus" reg="Magnolia">Magnolia</tp:taxon-name-part><tp:taxon-name-part taxon-name-part-type="species" reg="amazonica">amazonica</tp:taxon-name-part></tp:taxon-name></italic> is recognized by its puberulent-tomentose pubescence (on several of its structures, e.g., branches, stipules, petioles (Table <xref ref-type="table" rid="T1">1</xref>), and can be found in the Amazon region of the country.</p><table-wrap id="T1" position="float" orientation="portrait"><label>Table 1.</label><caption><p>Morphological, geographic, vegetation and phenology comparison table between native <italic><tp:taxon-name><tp:taxon-name-part taxon-name-part-type="genus" reg="Magnolia">Magnolia</tp:taxon-name-part></tp:taxon-name></italic> species occurring in Brazil. (*from Lozano (1990); **from Azevedo et al. (2018).</p></caption><table id="TID0EOPAI" rules="all"><tbody><tr><th rowspan="1" colspan="1"/><th rowspan="1" colspan="1">
                      <italic>
                        <tp:taxon-name><tp:taxon-name-part taxon-name-part-type="genus" reg="Magnolia">M.</tp:taxon-name-part><tp:taxon-name-part taxon-name-part-type="species" reg="amazonica">amazonica</tp:taxon-name-part></tp:taxon-name>
                      </italic>
                    </th><th rowspan="1" colspan="1">
                      <italic>
                        <tp:taxon-name><tp:taxon-name-part taxon-name-part-type="genus" reg="Magnolia">M.</tp:taxon-name-part><tp:taxon-name-part taxon-name-part-type="species" reg="brasiliensis">brasiliensis</tp:taxon-name-part></tp:taxon-name>
                      </italic>
                    </th><th rowspan="1" colspan="1">
                      <italic>
                        <tp:taxon-name><tp:taxon-name-part taxon-name-part-type="genus" reg="Magnolia">M.</tp:taxon-name-part><tp:taxon-name-part taxon-name-part-type="species" reg="irwiniana">irwiniana</tp:taxon-name-part></tp:taxon-name>
                      </italic>
                    </th><th rowspan="1" colspan="1">
                      <italic>
                        <tp:taxon-name><tp:taxon-name-part taxon-name-part-type="genus" reg="Magnolia">M.</tp:taxon-name-part><tp:taxon-name-part taxon-name-part-type="species" reg="ovata">ovata</tp:taxon-name-part></tp:taxon-name>
                      </italic>
                    </th><th rowspan="1" colspan="1">
                      <italic>
                        <tp:taxon-name><tp:taxon-name-part taxon-name-part-type="genus" reg="Magnolia">M.</tp:taxon-name-part><tp:taxon-name-part taxon-name-part-type="species" reg="sellowiana">sellowiana</tp:taxon-name-part></tp:taxon-name>
                      </italic>
                    </th></tr><tr><td rowspan="1" colspan="1">Pubescence of the peduncle</td><td rowspan="1" colspan="1">Tomentose</td><td rowspan="1" colspan="1">Glabrous</td><td rowspan="1" colspan="1">Glabrescent</td><td rowspan="1" colspan="1">Glabrous</td><td rowspan="1" colspan="1">Glabrescent</td></tr><tr><td rowspan="1" colspan="1">Presence of lenticels</td><td rowspan="1" colspan="1">Lenticulate</td><td rowspan="1" colspan="1">Densely lenticulate</td><td rowspan="1" colspan="1">Sparse lenticels</td><td rowspan="1" colspan="1">Lenticulate</td><td rowspan="1" colspan="1">Sparse lenticels</td></tr><tr><td rowspan="1" colspan="1">Petiole size (cm)</td><td rowspan="1" colspan="1">1,8–5</td><td rowspan="1" colspan="1">1,8–3,8</td><td rowspan="1" colspan="1">2,3–6</td><td rowspan="1" colspan="1">2,5–5 cm</td><td rowspan="1" colspan="1">2–5,6</td></tr><tr><td rowspan="1" colspan="1">Pubescence of the petiole</td><td rowspan="1" colspan="1">Tomentose</td><td rowspan="1" colspan="1">Glabrous</td><td rowspan="1" colspan="1">Glabrescent</td><td rowspan="1" colspan="1">Glabrous</td><td rowspan="1" colspan="1">Glabrescent</td></tr><tr><td rowspan="1" colspan="1">Leaf size (cm)</td><td rowspan="1" colspan="1">11 – 28 × 4 – 12</td><td rowspan="1" colspan="1">7,5–15,2 × 3,5–7,1</td><td rowspan="1" colspan="1">9-19 × 5-9,2</td><td rowspan="1" colspan="1">12,7–29,07 × 7,8 – 16,5</td><td rowspan="1" colspan="1">10-15,1 × 4,7-10</td></tr><tr><td rowspan="1" colspan="1">Leaf shape</td><td rowspan="1" colspan="1">Elliptic</td><td rowspan="1" colspan="1">Elliptic to oval</td><td rowspan="1" colspan="1">Oval-elliptic</td><td rowspan="1" colspan="1">Ovate-elliptic</td><td rowspan="1" colspan="1">Broadly elliptic</td></tr><tr><td rowspan="1" colspan="1">Leaf margin</td><td rowspan="1" colspan="1">Entire</td><td rowspan="1" colspan="1">Entire</td><td rowspan="1" colspan="1">Undulate</td><td rowspan="1" colspan="1">Entire</td><td rowspan="1" colspan="1">entire-irregular</td></tr><tr><td rowspan="1" colspan="1">Pairs of secondary veins</td><td rowspan="1" colspan="1">8–19</td><td rowspan="1" colspan="1">8–12</td><td rowspan="1" colspan="1">6–11</td><td rowspan="1" colspan="1">8–13</td><td rowspan="1" colspan="1">5–13</td></tr><tr><td rowspan="1" colspan="1">Leaf texture</td><td rowspan="1" colspan="1">Slightly coriaceous</td><td rowspan="1" colspan="1">Strongly coriaceous</td><td rowspan="1" colspan="1">Slightly coriaceous</td><td rowspan="1" colspan="1">Papyraceous</td><td rowspan="1" colspan="1">Papyraceous-membranous</td></tr><tr><td rowspan="1" colspan="1">Pubescence of the leaf</td><td rowspan="1" colspan="1">Sericeous- tomentose</td><td rowspan="1" colspan="1">Glabrous</td><td rowspan="1" colspan="1">Glabrescent</td><td rowspan="1" colspan="1">Glabrous</td><td rowspan="1" colspan="1">Glabrescent</td></tr><tr><td rowspan="1" colspan="1">Petaloid tepal size</td><td rowspan="1" colspan="1">Petaloid 6, 6–7 cm × 3–5 cm</td><td rowspan="1" colspan="1">Petaloid 6(7), 3–3,5 cm × 1,3–1,7 cm</td><td rowspan="1" colspan="1">Petaloid 6, 3.0–3.8 cm × 2.4–3.2 cm</td><td rowspan="1" colspan="1">Petaloid 6, 3,0–3,8 cm × 2,4–3,2 cm</td><td rowspan="1" colspan="1">Petaloid 6, 2,7–3,1 cm × 1,5–2,9 cm</td></tr><tr><td rowspan="1" colspan="1">Sepaloid tepals size</td><td rowspan="1" colspan="1">Sepaloid 3, 5–7 cm × 3–4 cm</td><td rowspan="1" colspan="1">Sepaloid 3, 3–3,2 × 2,4–3,2 cm **</td><td rowspan="1" colspan="1">Sepaloid 3, 4.5–4.8 cm × 3.5–3.8 cm</td><td rowspan="1" colspan="1">Sepaloid 3, 4,5–4,8 cm × 3,5 – 3,8 cm</td><td rowspan="1" colspan="1">Sepaloid 3, 3,4–4,0 cm × 2,7–3,2 cm</td></tr><tr><td rowspan="1" colspan="1">Number of stamens</td><td rowspan="1" colspan="1">98–102**</td><td rowspan="1" colspan="1">75–93**</td><td rowspan="1" colspan="1">ca. 114*</td><td rowspan="1" colspan="1">144–150*</td><td rowspan="1" colspan="1">ca. 180*</td></tr><tr><td rowspan="1" colspan="1">Pubescence of the fruit</td><td rowspan="1" colspan="1">Puberulent</td><td rowspan="1" colspan="1">Strigose short</td><td rowspan="1" colspan="1">Puberulent</td><td rowspan="1" colspan="1">Glabrous</td><td rowspan="1" colspan="1">Glabrous</td></tr><tr><td rowspan="1" colspan="1">Number of carpels</td><td rowspan="1" colspan="1">44–48</td><td rowspan="1" colspan="1">40–57**</td><td rowspan="1" colspan="1">111*</td><td rowspan="1" colspan="1">68–71*</td><td rowspan="1" colspan="1">102*</td></tr><tr><td rowspan="1" colspan="1">Distribution</td><td rowspan="1" colspan="1">Amazon region (Brazil, Bolivia and Peru), Southeast Region (Rio de Janeiro)</td><td rowspan="1" colspan="1">Endemic Northeast Region (Bahia) Southeast Region (Minas Gerais)</td><td rowspan="1" colspan="1">Endemic Southeast (São Paulo, Minas Gerais), and Central-West (Distrito Federal,Goiás, Mato Grosso do Sul) regions</td><td rowspan="1" colspan="1">Endemic North, South, Southeast, Midwest</td><td rowspan="1" colspan="1">Endemic Southeast (São Paulo, Minas Gerais), and Center-West (Goiás, Mato Grosso do Sul)</td></tr><tr><td rowspan="1" colspan="1">Vegetation</td><td rowspan="1" colspan="1">Tropical forest</td><td rowspan="1" colspan="1">Bahia: Semi-deciduous seasonal forest; Minas Gerais: Associated with watercourses and riparian forests</td><td rowspan="1" colspan="1">Tropical deciduous and riparian forests (next to watercourses)</td><td rowspan="1" colspan="1">Riparian forest and montane rain forest</td><td rowspan="1" colspan="1">Riparian forest</td></tr><tr><td rowspan="3" colspan="1">Phenology</td><td rowspan="1" colspan="1">Flowers: Mid-January</td><td rowspan="1" colspan="1">Flowers: October and December</td><td rowspan="1" colspan="1">Flowers: October to January</td><td rowspan="1" colspan="1">Flowers: September to December</td><td rowspan="1" colspan="1">Flowers: March to December</td></tr><tr><td rowspan="2" colspan="1">Fruits: Mid-July</td><td rowspan="2" colspan="1">Fruits: January to March</td><td rowspan="2" colspan="1">Immature fruits: mid-October to March</td><td rowspan="1" colspan="1">Immature fruits: March to October</td><td rowspan="2" colspan="1">Immature fruits: January to July</td></tr><tr><td rowspan="1" colspan="1">Mature fruits: June to September</td></tr></tbody></table></table-wrap><p>The specimen <italic>A.S.L. Silva 3967</italic> in the herbarium of the Botanical Garden of Rio de Janeiro (RB787799) had been erroneously identified as <italic><tp:taxon-name><tp:taxon-name-part taxon-name-part-type="genus" reg="Magnolia">M.</tp:taxon-name-part><tp:taxon-name-part taxon-name-part-type="species" reg="ovata">ovata</tp:taxon-name-part></tp:taxon-name></italic>, likely because of the similarity in the leaf shape between both species. However, they can be differentiated by the absence of trichomes in <italic><tp:taxon-name><tp:taxon-name-part taxon-name-part-type="genus" reg="Magnolia">M.</tp:taxon-name-part><tp:taxon-name-part taxon-name-part-type="species" reg="ovata">ovata</tp:taxon-name-part></tp:taxon-name></italic> (vs. trichomes present on petiole and branches in <italic><tp:taxon-name><tp:taxon-name-part taxon-name-part-type="genus" reg="Magnolia">M.</tp:taxon-name-part><tp:taxon-name-part taxon-name-part-type="species" reg="amazonica">amazonica</tp:taxon-name-part></tp:taxon-name></italic>) and the number of carpels: 144–150 in <italic><tp:taxon-name><tp:taxon-name-part taxon-name-part-type="genus" reg="Magnolia">M.</tp:taxon-name-part><tp:taxon-name-part taxon-name-part-type="species" reg="ovata">ovata</tp:taxon-name-part></tp:taxon-name></italic> vs. 98–102 in <italic><tp:taxon-name><tp:taxon-name-part taxon-name-part-type="genus" reg="Magnolia">M.</tp:taxon-name-part><tp:taxon-name-part taxon-name-part-type="species" reg="amazonica">amazonica</tp:taxon-name-part></tp:taxon-name></italic>.</p></tp:treatment-sec><tp:treatment-sec><!--Section generated to contain objects referenced in tp:taxon-treatment.--><fig id="F11" position="float" orientation="portrait"><object-id xmlns:xlink="http://www.w3.org/1999/xlink" content-type="doi" xlink:type="simple">10.3897/phytokeys.238.113277.figure11</object-id><object-id xmlns:xlink="http://www.w3.org/1999/xlink" content-type="arpha" xlink:type="simple">CE4EAB2D-80AF-5E42-A0A3-8214510FED64</object-id><label>Figure 11.</label><caption><p><bold>A</bold> leaf blade <italic><tp:taxon-name><tp:taxon-name-part taxon-name-part-type="genus" reg="Magnolia">Magnolia</tp:taxon-name-part><tp:taxon-name-part taxon-name-part-type="species" reg="amazonica">amazonica</tp:taxon-name-part></tp:taxon-name></italic><bold>B</bold> trichomes from the petiole of <italic><tp:taxon-name><tp:taxon-name-part taxon-name-part-type="genus" reg="Magnolia">M.</tp:taxon-name-part><tp:taxon-name-part taxon-name-part-type="species" reg="amazonica">amazonica</tp:taxon-name-part></tp:taxon-name></italic><bold>C</bold><italic><tp:taxon-name><tp:taxon-name-part taxon-name-part-type="genus" reg="Magnolia">Magnolia</tp:taxon-name-part><tp:taxon-name-part taxon-name-part-type="species" reg="brasiliensis">brasiliensis</tp:taxon-name-part></tp:taxon-name></italic><bold>D</bold> fruit with trichomes in <italic><tp:taxon-name><tp:taxon-name-part taxon-name-part-type="genus" reg="Magnolia">M.</tp:taxon-name-part><tp:taxon-name-part taxon-name-part-type="species" reg="brasiliensis">brasiliensis</tp:taxon-name-part></tp:taxon-name></italic><bold>E</bold> leaf blade <italic><tp:taxon-name><tp:taxon-name-part taxon-name-part-type="genus" reg="Magnolia">M.</tp:taxon-name-part><tp:taxon-name-part taxon-name-part-type="species" reg="brasiliensis">brasiliensis</tp:taxon-name-part></tp:taxon-name></italic><bold>F</bold><italic><tp:taxon-name><tp:taxon-name-part taxon-name-part-type="genus" reg="Magnolia">Magnolia</tp:taxon-name-part><tp:taxon-name-part taxon-name-part-type="species" reg="ovata">ovata</tp:taxon-name-part></tp:taxon-name></italic> showing perule <bold>G</bold> floral bud of <italic><tp:taxon-name><tp:taxon-name-part taxon-name-part-type="genus" reg="Magnolia">M.</tp:taxon-name-part><tp:taxon-name-part taxon-name-part-type="species" reg="ovata">ovata</tp:taxon-name-part></tp:taxon-name></italic><bold>H</bold> leaf blade of <italic><tp:taxon-name><tp:taxon-name-part taxon-name-part-type="genus" reg="Magnolia">M.</tp:taxon-name-part><tp:taxon-name-part taxon-name-part-type="species" reg="ovata">ovata</tp:taxon-name-part></tp:taxon-name></italic><bold>I</bold><italic><tp:taxon-name><tp:taxon-name-part taxon-name-part-type="genus" reg="Magnolia">M.</tp:taxon-name-part><tp:taxon-name-part taxon-name-part-type="species" reg="ovata">ovata</tp:taxon-name-part></tp:taxon-name></italic> mature fruit. (<bold>A–B</bold>: <italic>A.M Barreto 30</italic>; <bold>C–E</bold>: <italic>A.A. Grillo &amp; M. Sztutman &gt;s.n.</italic>; <bold>F–G</bold>: <italic>E.P. Heringer, 8726</italic>; <bold>H</bold>: <italic>R.R. Rodrigues et al. 161</italic>; <bold>I</bold>: based on photographs of J. C. J Barbosa.) Drawing prepared by Klei Souza.</p></caption><graphic xmlns:xlink="http://www.w3.org/1999/xlink" xlink:href="phytokeys-238-033_article-113277__-g011.jpg" position="float" orientation="portrait" xlink:type="simple" id="oo_977400.jpg"><uri content-type="original_file" xlink:type="simple">https://binary.pensoft.net/fig/977400</uri></graphic></fig></tp:treatment-sec><ref-list><ref id="B25"><mixed-citation xmlns:xlink="http://www.w3.org/1999/xlink" xlink:type="simple"><person-group><name name-style="western"><surname>Lozano-Contreras</surname><given-names>G</given-names></name></person-group> (<year>1990</year>) <article-title><tp:taxon-name><tp:taxon-name-part taxon-name-part-type="family">Magnoliaceae</tp:taxon-name-part></tp:taxon-name> nativas del Brasil.</article-title><source>Revista de la Academia Colombiana de Ciencias Exactas, Físicas y Naturales</source><volume>17</volume>: <fpage>579</fpage>–<lpage>583</lpage>.</mixed-citation></ref><ref id="B8"><mixed-citation xmlns:xlink="http://www.w3.org/1999/xlink" xlink:type="simple"><person-group><name name-style="western"><surname>Ducke</surname><given-names>A</given-names></name></person-group> (<year>1925</year>) Plantes nouvelles ou peu connues de la région amazonienne (III° partie). Archivos do Jardim Botanico do Rio de Janeiro 4: 11.</mixed-citation></ref><ref id="B20"><mixed-citation xmlns:xlink="http://www.w3.org/1999/xlink" xlink:type="simple"><person-group><name name-style="western"><surname>Khela</surname><given-names>S</given-names></name></person-group> (<year>2014</year>) <italic><tp:taxon-name><tp:taxon-name-part taxon-name-part-type="genus">Magnolia</tp:taxon-name-part><tp:taxon-name-part taxon-name-part-type="species">amazonica</tp:taxon-name-part></tp:taxon-name></italic>. The IUCN Red List of Threatened Species 2014: e.T193900A2290093.</mixed-citation></ref><ref id="B18"><mixed-citation xmlns:xlink="http://www.w3.org/1999/xlink" xlink:type="simple">IUCN (<year>2022</year>) The IUCN Red List of Threatened Species. Version 2022-2. <ext-link xlink:href="https://www.iucnredlist.org" ext-link-type="uri" xlink:type="simple">https://www.iucnredlist.org</ext-link> [Accessed 01 October 2022]</mixed-citation></ref><ref id="B14"><mixed-citation xmlns:xlink="http://www.w3.org/1999/xlink" xlink:type="simple"><person-group><name name-style="western"><surname>Gonçalves</surname><given-names>AC</given-names></name><name name-style="western"><surname>Reis</surname><given-names>CAF</given-names></name><name name-style="western"><surname>Vieira</surname><given-names>FDA</given-names></name><name name-style="western"><surname>Carvalho</surname><given-names>DD</given-names></name></person-group> (<year>2010</year>) <article-title>Estrutura genética espacial em populações naturais de <italic><tp:taxon-name><tp:taxon-name-part taxon-name-part-type="genus">Dimorphandra</tp:taxon-name-part><tp:taxon-name-part taxon-name-part-type="species">mollis</tp:taxon-name-part></tp:taxon-name></italic> (<tp:taxon-name><tp:taxon-name-part taxon-name-part-type="family">Fabaceae</tp:taxon-name-part></tp:taxon-name>) na região norte de Minas Gerais, Brasil. Revista Brasileira de Botânica.</article-title><source>Brazilian Journal of Botany</source><volume>33</volume>(<issue>2</issue>): <fpage>325</fpage>–<lpage>332</lpage>. <ext-link xlink:href="10.1590/S0100-84042010000200013" ext-link-type="doi" xlink:type="simple">https://doi.org/10.1590/S0100-84042010000200013</ext-link></mixed-citation></ref></ref-list></tp:taxon-treatment>
