# Supplementary material for: ﻿Taxonomic revision of the native Magnolia (Magnoliaceae) species of Brazil
Source: PhytoKeys. 2024 Feb 1;238:33–64. doi: 10.3897/phytokeys.238.113277 (PMC10853878; doi:10.3897/phytokeys.238.113277)
Supplement: XML Treatment for Magnolia brasiliensis [file phytokeys.238.113277-treatment3.xml]

<!DOCTYPE tp:taxon-treatment
  PUBLIC "-//TaxonX//DTD Taxonomic Treatment Publishing DTD v0 20100105//EN" "tax-treatment-NSO.dtd">
<tp:taxon-treatment xmlns:tp="http://www.plazi.org/taxpub"><tp:treatment-meta><kwd-group><label>Taxon classification</label><kwd>
                <named-content content-type="kingdom">Plantae</named-content>
              </kwd><kwd>
                <named-content content-type="order">Magnoliales</named-content>
              </kwd><kwd>
                <named-content content-type="family">Magnoliaceae</named-content>
              </kwd></kwd-group><mixed-citation publication-type="journal"><person-group><name><surname>Barbosa</surname><given-names>Juliana Cruz Jardim</given-names></name><name><surname>Caruzo</surname><given-names>Maria Beatriz Rossi</given-names></name><name><surname>Simões</surname><given-names>Ana Rita G.</given-names></name><name><surname>Samain</surname><given-names>Marie-Stéphanie</given-names></name></person-group><article-title>﻿Taxonomic revision of the native <italic><tp:taxon-name><tp:taxon-name-part taxon-name-part-type="genus" reg="Magnolia">Magnolia</tp:taxon-name-part></tp:taxon-name></italic> (<tp:taxon-name><tp:taxon-name-part taxon-name-part-type="family">Magnoliaceae</tp:taxon-name-part></tp:taxon-name>) species of Brazil</article-title><source>PhytoKeys</source><day>01</day><month>02</month><year>2024</year><volume>238</volume><fpage>33</fpage><lpage>64</lpage><pub-id pub-id-type="doi">10.3897/phytokeys.238.113277</pub-id></mixed-citation></tp:treatment-meta><tp:nomenclature><label>﻿</label><tp:taxon-name>
              <object-id xmlns:xlink="http://www.w3.org/1999/xlink" content-type="arpha" xlink:type="simple">DFE8D1A4-4A52-5EB1-9008-DAAB0C929320</object-id>
              <tp:taxon-name-part taxon-name-part-type="genus" reg="Magnolia">Magnolia</tp:taxon-name-part>
              <tp:taxon-name-part taxon-name-part-type="species" reg="brasiliensis">brasiliensis</tp:taxon-name-part>
            </tp:taxon-name><tp:taxon-authority>C. O. Azevedo, A. F. P. Machado &amp; A. Vázquez, Brittonia 70(3): 307. 2018.</tp:taxon-authority><xref ref-type="fig" rid="F6">Figs 6</xref><xref ref-type="fig" rid="F7">, 7</xref><tp:nomenclature-citation-list><tp:nomenclature-citation><tp:taxon-name>
                  <tp:taxon-name-part taxon-name-part-type="genus" reg="Talauma"/>
                  <tp:taxon-name-part taxon-name-part-type="species" reg="brasiliensis"/>
                </tp:taxon-name><comment>≡ <tp:taxon-name><tp:taxon-name-part taxon-name-part-type="genus" reg="Talauma">Talauma</tp:taxon-name-part><tp:taxon-name-part taxon-name-part-type="species" reg="brasiliensis">brasiliensis</tp:taxon-name-part></tp:taxon-name> (C.O.Azevedo, A.F.P.Machado &amp; A.Vázquez) Sima &amp; Hong Yu, J. W. China Forest. Sci 49(4): 34 2020. </comment></tp:nomenclature-citation></tp:nomenclature-citation-list></tp:nomenclature><tp:treatment-sec sec-type="material" id="SECID0E2EBG"><title>Type.</title><p>Brasil. Bahia: Vitória da Conquista, Poço Escuro, <named-content xmlns:xlink="http://www.w3.org/1999/xlink" content-type="dwc:verbatimCoordinates" xlink:type="simple"><named-content content-type="geo-json" specific-use="{&#34;type&#34;:&#34;Point&#34;,&#34;coordinates&#34;:[-41.000000,-14.866667]}" id="NCID0EEFBG" xlink:type="simple">14°52'S, 41°0'W</named-content></named-content>, 900–1300 m, fl., 10 November 2008, <italic>C. O. Azevedo et al. 354</italic> (holotype: HUEFS! [HUEFS000037437]).</p><fig id="F7" position="float" orientation="portrait"><object-id xmlns:xlink="http://www.w3.org/1999/xlink" content-type="doi" xlink:type="simple">10.3897/phytokeys.238.113277.figure7</object-id><object-id xmlns:xlink="http://www.w3.org/1999/xlink" content-type="arpha" xlink:type="simple">09C78D5A-E42D-5119-ACC2-A726812BE688</object-id><label>Figure 7.</label><caption><p><italic><tp:taxon-name><tp:taxon-name-part taxon-name-part-type="genus" reg="Magnolia">Magnolia</tp:taxon-name-part><tp:taxon-name-part taxon-name-part-type="species" reg="brasiliensis">brasiliensis</tp:taxon-name-part></tp:taxon-name></italic><bold>A</bold> habit <bold>B</bold> immature gynoecium <bold>C</bold> immature fruit <bold>D</bold> bracts (perule) and gynoecium <bold>E</bold> details of trichomes on the fruit <bold>F</bold> specimen deposited in the RB herbarium showing coriaceous leaves. Photos: <bold>A–D</bold>: C. O. Azevedo; <bold>E</bold>: <italic>R. Mello-Silva 50</italic> (RB409806); <bold>F</bold>: <italic>L.M. Borges 393</italic> (RB664467).</p></caption><graphic xmlns:xlink="http://www.w3.org/1999/xlink" xlink:href="phytokeys-238-033_article-113277__-g007.jpg" position="float" orientation="portrait" xlink:type="simple" id="oo_977394.jpg"><uri content-type="original_file" xlink:type="simple">https://binary.pensoft.net/fig/977394</uri></graphic></fig></tp:treatment-sec><tp:treatment-sec sec-type="description" id="SECID0EZGBG"><title>Description.</title><p><bold><italic>Trees</italic></bold> 10–20 m tall; <bold><italic>branches</italic></bold> cylindrical, blackish when dried, with sparse lenticels, glabrous. <bold><italic>Stipules</italic></bold> adnate to petiole, 4–5 mm long, green, oblong to conical, apex obtuse, base truncate, deciduous, glabrous. <bold><italic>Petioles</italic></bold> 1.8–3.8 cm long, stipular scar along their entire length (100%), glabrous. <bold><italic>Leaf blades</italic></bold> 7.5–15.2 cm × 3.5–7.1 cm, elliptic to oval, base acute, apex acute to obtuse, margin entire, strongly coriaceous when dried, venation pinnate, brochidodromous, 8–12 pairs of secondary veins, glabrous, prominent on both faces. <bold><italic>Peduncle</italic></bold> cylindrical, glabrous, annular scars present. <bold><italic>Flowers</italic></bold> terminal, solitary, <bold><italic>flower bud</italic></bold> ellipsoid, 3–4 × 2–2.5 cm; protected by perula enveloping and protecting the flower bud, perula concave, green to yellowish when mature, brownish when dried; <bold><italic>outer sepaloid tepals</italic></bold> 3, 3–3.2 cm × 2.4–3.2 cm, navicular, obovate, base truncate, apex rounded, greenish; <bold><italic>inner petaloid tepals</italic></bold> 6 (7), 3–3.5 cm × 1.3–1.7 cm, navicular, spathulate, apex obtuse, base attenuate to truncate, cream-colored; <bold><italic>stamens</italic></bold> 75–93, 8–9 mm, laminar, slightly falcate, arranged spirally in 4–5 series, apex obtuse, whitish to yellowish, thecae 2, anthers introrse, dehiscence longitudinal; <bold><italic>gynoecium</italic></bold> 1.8–2 cm × 1–1.3 cm, conical to ellipsoid, cream-colored, slightly suberous, carpels 40–57. <bold><italic>Immature fruits</italic></bold> 4.4–6.7 cm long, 5 cm in diameter, obovoid to broadly ovoid, occasionally subspherical, cream-green basally, dark green distally, lenticellate, with short yellowish strigose trichomes; <bold><italic>mature fruits</italic></bold> 7–8 cm × 6–7 cm subspherical, dehiscence circumscissile, in irregular, blackish syncarpous masses; <bold><italic>carpels</italic></bold> slightly prominent, blackish on dorsal wall; <bold><italic>seeds</italic></bold> 1–2 per carpel, angular, obovoid, 8–12 mm long, 5 mm thick (broadest side), sarcotesta dark red, scented.</p><fig id="F8" position="float" orientation="portrait"><object-id xmlns:xlink="http://www.w3.org/1999/xlink" content-type="doi" xlink:type="simple">10.3897/phytokeys.238.113277.figure8</object-id><object-id xmlns:xlink="http://www.w3.org/1999/xlink" content-type="arpha" xlink:type="simple">8D51DE08-068C-5BCA-9AF5-F4581220A57C</object-id><label>Figure 8.</label><caption><p><italic><tp:taxon-name><tp:taxon-name-part taxon-name-part-type="genus" reg="Magnolia">Magnolia</tp:taxon-name-part><tp:taxon-name-part taxon-name-part-type="species" reg="irwiniana">irwiniana</tp:taxon-name-part></tp:taxon-name></italic><bold>A</bold> herbarium specimen, asymmetrical leaves <bold>B</bold> detail of trichomes on the carpels <bold>C</bold> immature fruit <bold>D</bold> floral bud <bold>E</bold> detail of stipule and petiole scar. Photos: <bold>A</bold>: <italic>H.S Irwin 12681</italic> (RB 540686); <bold>B</bold>: <italic>H.S Irwin 12681</italic> (MO 216832) <bold>C–E</bold>: <italic>J. C. J. Barbosa</italic>.</p></caption><graphic xmlns:xlink="http://www.w3.org/1999/xlink" xlink:href="phytokeys-238-033_article-113277__-g008.jpg" position="float" orientation="portrait" xlink:type="simple" id="oo_977395.jpg"><uri content-type="original_file" xlink:type="simple">https://binary.pensoft.net/fig/977395</uri></graphic></fig></tp:treatment-sec><tp:treatment-sec sec-type="distribution" id="SECID0E6JBG"><title>Distribution and habitat.</title><p><italic><tp:taxon-name><tp:taxon-name-part taxon-name-part-type="genus" reg="Magnolia">Magnolia</tp:taxon-name-part><tp:taxon-name-part taxon-name-part-type="species" reg="brasiliensis">brasiliensis</tp:taxon-name-part></tp:taxon-name></italic> is an endemic species that has been found in the states of Bahia and Minas Gerais, typically at 900–1300 m elevation (<xref ref-type="bibr" rid="B7">de Azevedo et al. 2018</xref>). In Bahia, it occurs in Mata de Cipó, in semi-deciduous seasonal forest, in the transition between Caatinga and Atlantic Forest. In Serra do Espinhaço, in Minas Gerais, <italic><tp:taxon-name><tp:taxon-name-part taxon-name-part-type="genus" reg="Magnolia">M.</tp:taxon-name-part><tp:taxon-name-part taxon-name-part-type="species" reg="brasiliensis">brasiliensis</tp:taxon-name-part></tp:taxon-name></italic> is always associated with watercourses and riparian forests (<xref ref-type="bibr" rid="B7">de Azevedo et al. 2018</xref>).</p></tp:treatment-sec><tp:treatment-sec sec-type="phenology" id="SECID0EDLBG"><title>Phenology.</title><p>The species was observed flowering between October and December and fruiting between January and March.</p></tp:treatment-sec><tp:treatment-sec sec-type="Preliminary conservation status" id="SECID0EILBG"><title>Preliminary conservation status.</title><p>This species has been assessed as Endangered (<abbrev xmlns:xlink="http://www.w3.org/1999/xlink" xlink:title="Endangered" id="ABBRID0EOLBG" xlink:type="simple">EN</abbrev>) (Lamarche and de Azevedo, 2021), which is confirmed in this analysis, despite a few additional records. The area of occupancy (<abbrev xmlns:xlink="http://www.w3.org/1999/xlink" xlink:title="Area of Occupancy" id="ABBRID0ESLBG" xlink:type="simple">AOO</abbrev>) is about 24.000 km<sup>2</sup> and it is thus considered to be Endangered (<abbrev xmlns:xlink="http://www.w3.org/1999/xlink" xlink:title="Endangered" id="ABBRID0EYLBG" xlink:type="simple">EN</abbrev>) B2b (i,ii) (<xref ref-type="bibr" rid="B18">IUCN 2022</xref>), mainly taking into account its low occurrence number in current localities, and the possible risk of degradation of its natural habitat in the state of Bahia.</p></tp:treatment-sec><tp:treatment-sec sec-type="material" id="SECID0EAMBG"><title>Specimens examined.</title><p><bold>Brasil. Bahia</bold>: Morro do Chapéu, Rio Ferro Doido, 22 km L de Morro do Chapéu, 01 May 1999, <italic>F. França 2780</italic> (HUEFS37437); Vitória da Conquista, Chapada dos Cactos, Poço Escuro, 10 Nov 2008, <italic>C. Acevedo 354</italic> (HUEFS145909); <bold>Minas Gerais</bold>: Conceição do Mato Dentro, Serra do Cipó, 13 Nov 2004, <italic>A.E.H. Salles 3322</italic> (HEPH12162); Ca. 7 km N.E of Diamantina, road to Mendanha, 29 Jan 1969, <italic>H.S. Irwin 22808</italic> (V0218886F); Morro do Coco, próximo ao trevo para Diamantina, ca. 1300 m, <named-content xmlns:xlink="http://www.w3.org/1999/xlink" content-type="dwc:verbatimCoordinates" xlink:type="simple"><named-content content-type="geo-json" specific-use="{&#34;type&#34;:&#34;Point&#34;,&#34;coordinates&#34;:[-43.683333,-18.433333]}" id="NCID0EVMBG" xlink:type="simple">18°26'S, 43°41'W</named-content></named-content>, 21 Mar 1989, <italic>R. Mello Silva 49</italic> (MBM138963, V0218885F); Diamantina, km 685 da BR 367 na direção de Couto de Magalhães, lado esquerdo da rodovia, <named-content xmlns:xlink="http://www.w3.org/1999/xlink" content-type="dwc:verbatimCoordinates" xlink:type="simple"><named-content content-type="geo-json" specific-use="{&#34;type&#34;:&#34;Point&#34;,&#34;coordinates&#34;:[-43.593333,-18.217778]}" id="NCID0E6MBG" xlink:type="simple">18°13'04"S, 43°35'36"W</named-content></named-content>, afloramentos rochosos, campo rupestre e brejo estaciona, 6 Jan 2009, <italic>L.M. Borges 393</italic> (CEN92706, HUEFS224097, RB664467); Mun. de Jaboticatubas, km 140 ao longo da rodovia Lagoa Santa-Conceição do Mato Dentro, 29 Feb 1980, <italic>J.R. Pirani 5949</italic> (SP168043); Santana do Riacho, Serra do Cipó, córrego 2 pontinhas, 24 March 1989, <italic>R. Mello Silva 15953</italic> (US 1483304); Serra do Cipó, córrego 2 pontinhas, ca. 1220 m, <named-content xmlns:xlink="http://www.w3.org/1999/xlink" content-type="dwc:verbatimCoordinates" xlink:type="simple"><named-content content-type="geo-json" specific-use="{&#34;type&#34;:&#34;Point&#34;,&#34;coordinates&#34;:[-43.566667,-20.416667]}" id="NCID0ENNBG" xlink:type="simple">19°85'S, 43°34'W</named-content></named-content>, 24 Mar 1989, <italic>R. Mello Silva 50</italic> (MBM138964, RB409806, V0218888F); Serra do Espinhaço. Serra do Cipó, 18 Feb 1972 <italic>W.R. Anderson 8935</italic> (US1996644); Serra do Cipó, Mun. Santana do Riacho, rodovia Belo Horizonte, Conceição do Mato Dentro km 112, córrego 2 pontinhas, 1250 m, <italic>A.A. Grillo &amp; M. Sztutman &gt;s.n.</italic> (SP13861).</p></tp:treatment-sec><tp:treatment-sec sec-type="notes" id="SECID0EXNBG"><title>Notes.</title><p><italic><tp:taxon-name><tp:taxon-name-part taxon-name-part-type="genus" reg="Magnolia">Magnolia</tp:taxon-name-part><tp:taxon-name-part taxon-name-part-type="species" reg="brasiliensis">brasiliensis</tp:taxon-name-part></tp:taxon-name></italic> is easily distinguished from other species of the genus occurring in Brazil due to its vegetative characteristics (Table <xref ref-type="table" rid="T1">1</xref>). The species has elliptic leaves with entire margins, glabrous, coriaceous and smaller (7.5–15.2 cm × 3.5–7.1 cm) (vs. differently shaped, undented, membranous and larger leaves) when compared to other <italic><tp:taxon-name><tp:taxon-name-part taxon-name-part-type="genus" reg="Magnolia">Magnolia</tp:taxon-name-part></tp:taxon-name></italic> species from Brazil. Another interesting character is the short strigose pubescence on its fruit, with linear distribution along its furrows, different from other species where the pubescence is broader and denser (e.g. in <italic><tp:taxon-name><tp:taxon-name-part taxon-name-part-type="genus" reg="Magnolia">M.</tp:taxon-name-part><tp:taxon-name-part taxon-name-part-type="species" reg="amazonica">amazonica</tp:taxon-name-part></tp:taxon-name></italic>) (Figs <xref ref-type="fig" rid="F7">7</xref>, <xref ref-type="fig" rid="F11">11</xref>). Moreover, <italic><tp:taxon-name><tp:taxon-name-part taxon-name-part-type="genus" reg="Magnolia">M.</tp:taxon-name-part><tp:taxon-name-part taxon-name-part-type="species" reg="brasiliensis">brasiliensis</tp:taxon-name-part></tp:taxon-name></italic> is the only representative of the genus known from Bahia.</p><p>The region where <italic><tp:taxon-name><tp:taxon-name-part taxon-name-part-type="genus" reg="Magnolia">M.</tp:taxon-name-part><tp:taxon-name-part taxon-name-part-type="species" reg="brasiliensis">brasiliensis</tp:taxon-name-part></tp:taxon-name></italic> occurs is drier than that from the other species, in a transition area between Caatinga and Atlantic Forest of Brazil, a region that despite being humid, has a lower intensity of rainfall than other areas of the same domain, which may be a determining factor for the size and texture of the leaves and also for petiole size (<xref ref-type="bibr" rid="B15">Gutiérrez-Lozano et al. 2021</xref>).</p></tp:treatment-sec><tp:treatment-sec><!--Section generated to contain objects referenced in tp:taxon-treatment.--><fig id="F6" position="float" orientation="portrait"><object-id xmlns:xlink="http://www.w3.org/1999/xlink" content-type="doi" xlink:type="simple">10.3897/phytokeys.238.113277.figure6</object-id><object-id xmlns:xlink="http://www.w3.org/1999/xlink" content-type="arpha" xlink:type="simple">347DF4AE-CEF3-58EC-B3E0-52FB18801C65</object-id><label>Figure 6.</label><caption><p>Geographical distribution of <italic><tp:taxon-name><tp:taxon-name-part taxon-name-part-type="genus" reg="Magnolia">Magnolia</tp:taxon-name-part></tp:taxon-name></italic> species in Brazil.</p></caption><graphic xmlns:xlink="http://www.w3.org/1999/xlink" xlink:href="phytokeys-238-033_article-113277__-g006.jpg" position="float" orientation="portrait" xlink:type="simple" id="oo_977393.jpg"><uri content-type="original_file" xlink:type="simple">https://binary.pensoft.net/fig/977393</uri></graphic></fig><table-wrap id="T1" position="float" orientation="portrait"><label>Table 1.</label><caption><p>Morphological, geographic, vegetation and phenology comparison table between native <italic><tp:taxon-name><tp:taxon-name-part taxon-name-part-type="genus" reg="Magnolia">Magnolia</tp:taxon-name-part></tp:taxon-name></italic> species occurring in Brazil. (*from Lozano (1990); **from Azevedo et al. (2018).</p></caption><table id="TID0EOPAI" rules="all"><tbody><tr><th rowspan="1" colspan="1"/><th rowspan="1" colspan="1">
                      <italic>
                        <tp:taxon-name><tp:taxon-name-part taxon-name-part-type="genus" reg="Magnolia">M.</tp:taxon-name-part><tp:taxon-name-part taxon-name-part-type="species" reg="amazonica">amazonica</tp:taxon-name-part></tp:taxon-name>
                      </italic>
                    </th><th rowspan="1" colspan="1">
                      <italic>
                        <tp:taxon-name><tp:taxon-name-part taxon-name-part-type="genus" reg="Magnolia">M.</tp:taxon-name-part><tp:taxon-name-part taxon-name-part-type="species" reg="brasiliensis">brasiliensis</tp:taxon-name-part></tp:taxon-name>
                      </italic>
                    </th><th rowspan="1" colspan="1">
                      <italic>
                        <tp:taxon-name><tp:taxon-name-part taxon-name-part-type="genus" reg="Magnolia">M.</tp:taxon-name-part><tp:taxon-name-part taxon-name-part-type="species" reg="irwiniana">irwiniana</tp:taxon-name-part></tp:taxon-name>
                      </italic>
                    </th><th rowspan="1" colspan="1">
                      <italic>
                        <tp:taxon-name><tp:taxon-name-part taxon-name-part-type="genus" reg="Magnolia">M.</tp:taxon-name-part><tp:taxon-name-part taxon-name-part-type="species" reg="ovata">ovata</tp:taxon-name-part></tp:taxon-name>
                      </italic>
                    </th><th rowspan="1" colspan="1">
                      <italic>
                        <tp:taxon-name><tp:taxon-name-part taxon-name-part-type="genus" reg="Magnolia">M.</tp:taxon-name-part><tp:taxon-name-part taxon-name-part-type="species" reg="sellowiana">sellowiana</tp:taxon-name-part></tp:taxon-name>
                      </italic>
                    </th></tr><tr><td rowspan="1" colspan="1">Pubescence of the peduncle</td><td rowspan="1" colspan="1">Tomentose</td><td rowspan="1" colspan="1">Glabrous</td><td rowspan="1" colspan="1">Glabrescent</td><td rowspan="1" colspan="1">Glabrous</td><td rowspan="1" colspan="1">Glabrescent</td></tr><tr><td rowspan="1" colspan="1">Presence of lenticels</td><td rowspan="1" colspan="1">Lenticulate</td><td rowspan="1" colspan="1">Densely lenticulate</td><td rowspan="1" colspan="1">Sparse lenticels</td><td rowspan="1" colspan="1">Lenticulate</td><td rowspan="1" colspan="1">Sparse lenticels</td></tr><tr><td rowspan="1" colspan="1">Petiole size (cm)</td><td rowspan="1" colspan="1">1,8–5</td><td rowspan="1" colspan="1">1,8–3,8</td><td rowspan="1" colspan="1">2,3–6</td><td rowspan="1" colspan="1">2,5–5 cm</td><td rowspan="1" colspan="1">2–5,6</td></tr><tr><td rowspan="1" colspan="1">Pubescence of the petiole</td><td rowspan="1" colspan="1">Tomentose</td><td rowspan="1" colspan="1">Glabrous</td><td rowspan="1" colspan="1">Glabrescent</td><td rowspan="1" colspan="1">Glabrous</td><td rowspan="1" colspan="1">Glabrescent</td></tr><tr><td rowspan="1" colspan="1">Leaf size (cm)</td><td rowspan="1" colspan="1">11 – 28 × 4 – 12</td><td rowspan="1" colspan="1">7,5–15,2 × 3,5–7,1</td><td rowspan="1" colspan="1">9-19 × 5-9,2</td><td rowspan="1" colspan="1">12,7–29,07 × 7,8 – 16,5</td><td rowspan="1" colspan="1">10-15,1 × 4,7-10</td></tr><tr><td rowspan="1" colspan="1">Leaf shape</td><td rowspan="1" colspan="1">Elliptic</td><td rowspan="1" colspan="1">Elliptic to oval</td><td rowspan="1" colspan="1">Oval-elliptic</td><td rowspan="1" colspan="1">Ovate-elliptic</td><td rowspan="1" colspan="1">Broadly elliptic</td></tr><tr><td rowspan="1" colspan="1">Leaf margin</td><td rowspan="1" colspan="1">Entire</td><td rowspan="1" colspan="1">Entire</td><td rowspan="1" colspan="1">Undulate</td><td rowspan="1" colspan="1">Entire</td><td rowspan="1" colspan="1">entire-irregular</td></tr><tr><td rowspan="1" colspan="1">Pairs of secondary veins</td><td rowspan="1" colspan="1">8–19</td><td rowspan="1" colspan="1">8–12</td><td rowspan="1" colspan="1">6–11</td><td rowspan="1" colspan="1">8–13</td><td rowspan="1" colspan="1">5–13</td></tr><tr><td rowspan="1" colspan="1">Leaf texture</td><td rowspan="1" colspan="1">Slightly coriaceous</td><td rowspan="1" colspan="1">Strongly coriaceous</td><td rowspan="1" colspan="1">Slightly coriaceous</td><td rowspan="1" colspan="1">Papyraceous</td><td rowspan="1" colspan="1">Papyraceous-membranous</td></tr><tr><td rowspan="1" colspan="1">Pubescence of the leaf</td><td rowspan="1" colspan="1">Sericeous- tomentose</td><td rowspan="1" colspan="1">Glabrous</td><td rowspan="1" colspan="1">Glabrescent</td><td rowspan="1" colspan="1">Glabrous</td><td rowspan="1" colspan="1">Glabrescent</td></tr><tr><td rowspan="1" colspan="1">Petaloid tepal size</td><td rowspan="1" colspan="1">Petaloid 6, 6–7 cm × 3–5 cm</td><td rowspan="1" colspan="1">Petaloid 6(7), 3–3,5 cm × 1,3–1,7 cm</td><td rowspan="1" colspan="1">Petaloid 6, 3.0–3.8 cm × 2.4–3.2 cm</td><td rowspan="1" colspan="1">Petaloid 6, 3,0–3,8 cm × 2,4–3,2 cm</td><td rowspan="1" colspan="1">Petaloid 6, 2,7–3,1 cm × 1,5–2,9 cm</td></tr><tr><td rowspan="1" colspan="1">Sepaloid tepals size</td><td rowspan="1" colspan="1">Sepaloid 3, 5–7 cm × 3–4 cm</td><td rowspan="1" colspan="1">Sepaloid 3, 3–3,2 × 2,4–3,2 cm **</td><td rowspan="1" colspan="1">Sepaloid 3, 4.5–4.8 cm × 3.5–3.8 cm</td><td rowspan="1" colspan="1">Sepaloid 3, 4,5–4,8 cm × 3,5 – 3,8 cm</td><td rowspan="1" colspan="1">Sepaloid 3, 3,4–4,0 cm × 2,7–3,2 cm</td></tr><tr><td rowspan="1" colspan="1">Number of stamens</td><td rowspan="1" colspan="1">98–102**</td><td rowspan="1" colspan="1">75–93**</td><td rowspan="1" colspan="1">ca. 114*</td><td rowspan="1" colspan="1">144–150*</td><td rowspan="1" colspan="1">ca. 180*</td></tr><tr><td rowspan="1" colspan="1">Pubescence of the fruit</td><td rowspan="1" colspan="1">Puberulent</td><td rowspan="1" colspan="1">Strigose short</td><td rowspan="1" colspan="1">Puberulent</td><td rowspan="1" colspan="1">Glabrous</td><td rowspan="1" colspan="1">Glabrous</td></tr><tr><td rowspan="1" colspan="1">Number of carpels</td><td rowspan="1" colspan="1">44–48</td><td rowspan="1" colspan="1">40–57**</td><td rowspan="1" colspan="1">111*</td><td rowspan="1" colspan="1">68–71*</td><td rowspan="1" colspan="1">102*</td></tr><tr><td rowspan="1" colspan="1">Distribution</td><td rowspan="1" colspan="1">Amazon region (Brazil, Bolivia and Peru), Southeast Region (Rio de Janeiro)</td><td rowspan="1" colspan="1">Endemic Northeast Region (Bahia) Southeast Region (Minas Gerais)</td><td rowspan="1" colspan="1">Endemic Southeast (São Paulo, Minas Gerais), and Central-West (Distrito Federal,Goiás, Mato Grosso do Sul) regions</td><td rowspan="1" colspan="1">Endemic North, South, Southeast, Midwest</td><td rowspan="1" colspan="1">Endemic Southeast (São Paulo, Minas Gerais), and Center-West (Goiás, Mato Grosso do Sul)</td></tr><tr><td rowspan="1" colspan="1">Vegetation</td><td rowspan="1" colspan="1">Tropical forest</td><td rowspan="1" colspan="1">Bahia: Semi-deciduous seasonal forest; Minas Gerais: Associated with watercourses and riparian forests</td><td rowspan="1" colspan="1">Tropical deciduous and riparian forests (next to watercourses)</td><td rowspan="1" colspan="1">Riparian forest and montane rain forest</td><td rowspan="1" colspan="1">Riparian forest</td></tr><tr><td rowspan="3" colspan="1">Phenology</td><td rowspan="1" colspan="1">Flowers: Mid-January</td><td rowspan="1" colspan="1">Flowers: October and December</td><td rowspan="1" colspan="1">Flowers: October to January</td><td rowspan="1" colspan="1">Flowers: September to December</td><td rowspan="1" colspan="1">Flowers: March to December</td></tr><tr><td rowspan="2" colspan="1">Fruits: Mid-July</td><td rowspan="2" colspan="1">Fruits: January to March</td><td rowspan="2" colspan="1">Immature fruits: mid-October to March</td><td rowspan="1" colspan="1">Immature fruits: March to October</td><td rowspan="2" colspan="1">Immature fruits: January to July</td></tr><tr><td rowspan="1" colspan="1">Mature fruits: June to September</td></tr></tbody></table></table-wrap><fig id="F11" position="float" orientation="portrait"><object-id xmlns:xlink="http://www.w3.org/1999/xlink" content-type="doi" xlink:type="simple">10.3897/phytokeys.238.113277.figure11</object-id><object-id xmlns:xlink="http://www.w3.org/1999/xlink" content-type="arpha" xlink:type="simple">CE4EAB2D-80AF-5E42-A0A3-8214510FED64</object-id><label>Figure 11.</label><caption><p><bold>A</bold> leaf blade <italic><tp:taxon-name><tp:taxon-name-part taxon-name-part-type="genus" reg="Magnolia">Magnolia</tp:taxon-name-part><tp:taxon-name-part taxon-name-part-type="species" reg="amazonica">amazonica</tp:taxon-name-part></tp:taxon-name></italic><bold>B</bold> trichomes from the petiole of <italic><tp:taxon-name><tp:taxon-name-part taxon-name-part-type="genus" reg="Magnolia">M.</tp:taxon-name-part><tp:taxon-name-part taxon-name-part-type="species" reg="amazonica">amazonica</tp:taxon-name-part></tp:taxon-name></italic><bold>C</bold><italic><tp:taxon-name><tp:taxon-name-part taxon-name-part-type="genus" reg="Magnolia">Magnolia</tp:taxon-name-part><tp:taxon-name-part taxon-name-part-type="species" reg="brasiliensis">brasiliensis</tp:taxon-name-part></tp:taxon-name></italic><bold>D</bold> fruit with trichomes in <italic><tp:taxon-name><tp:taxon-name-part taxon-name-part-type="genus" reg="Magnolia">M.</tp:taxon-name-part><tp:taxon-name-part taxon-name-part-type="species" reg="brasiliensis">brasiliensis</tp:taxon-name-part></tp:taxon-name></italic><bold>E</bold> leaf blade <italic><tp:taxon-name><tp:taxon-name-part taxon-name-part-type="genus" reg="Magnolia">M.</tp:taxon-name-part><tp:taxon-name-part taxon-name-part-type="species" reg="brasiliensis">brasiliensis</tp:taxon-name-part></tp:taxon-name></italic><bold>F</bold><italic><tp:taxon-name><tp:taxon-name-part taxon-name-part-type="genus" reg="Magnolia">Magnolia</tp:taxon-name-part><tp:taxon-name-part taxon-name-part-type="species" reg="ovata">ovata</tp:taxon-name-part></tp:taxon-name></italic> showing perule <bold>G</bold> floral bud of <italic><tp:taxon-name><tp:taxon-name-part taxon-name-part-type="genus" reg="Magnolia">M.</tp:taxon-name-part><tp:taxon-name-part taxon-name-part-type="species" reg="ovata">ovata</tp:taxon-name-part></tp:taxon-name></italic><bold>H</bold> leaf blade of <italic><tp:taxon-name><tp:taxon-name-part taxon-name-part-type="genus" reg="Magnolia">M.</tp:taxon-name-part><tp:taxon-name-part taxon-name-part-type="species" reg="ovata">ovata</tp:taxon-name-part></tp:taxon-name></italic><bold>I</bold><italic><tp:taxon-name><tp:taxon-name-part taxon-name-part-type="genus" reg="Magnolia">M.</tp:taxon-name-part><tp:taxon-name-part taxon-name-part-type="species" reg="ovata">ovata</tp:taxon-name-part></tp:taxon-name></italic> mature fruit. (<bold>A–B</bold>: <italic>A.M Barreto 30</italic>; <bold>C–E</bold>: <italic>A.A. Grillo &amp; M. Sztutman &gt;s.n.</italic>; <bold>F–G</bold>: <italic>E.P. Heringer, 8726</italic>; <bold>H</bold>: <italic>R.R. Rodrigues et al. 161</italic>; <bold>I</bold>: based on photographs of J. C. J Barbosa.) Drawing prepared by Klei Souza.</p></caption><graphic xmlns:xlink="http://www.w3.org/1999/xlink" xlink:href="phytokeys-238-033_article-113277__-g011.jpg" position="float" orientation="portrait" xlink:type="simple" id="oo_977400.jpg"><uri content-type="original_file" xlink:type="simple">https://binary.pensoft.net/fig/977400</uri></graphic></fig></tp:treatment-sec><ref-list><ref id="B7"><mixed-citation xmlns:xlink="http://www.w3.org/1999/xlink" xlink:type="simple"><person-group><name name-style="western"><surname>de Azevedo</surname><given-names>CO</given-names></name><name name-style="western"><surname>Marinho</surname><given-names>LC</given-names></name><name name-style="western"><surname>Machado</surname><given-names>AFP</given-names></name><name name-style="western"><surname>Arroyo</surname><given-names>F</given-names></name><name name-style="western"><surname>Vázquez-García</surname><given-names>JA</given-names></name></person-group> (<year>2018</year>) <article-title><italic><tp:taxon-name><tp:taxon-name-part taxon-name-part-type="genus">Magnolia</tp:taxon-name-part><tp:taxon-name-part taxon-name-part-type="species">brasiliensis</tp:taxon-name-part></tp:taxon-name></italic> (<tp:taxon-name><tp:taxon-name-part taxon-name-part-type="family">Magnoliaceae</tp:taxon-name-part></tp:taxon-name>), a new species and new record for the Northeastern region of Brazil.</article-title><source>Brittonia</source><volume>70</volume>(<issue>3</issue>): <fpage>306</fpage>–<lpage>311</lpage>. <ext-link xlink:href="10.1007/s12228-018-9529-1" ext-link-type="doi" xlink:type="simple">https://doi.org/10.1007/s12228-018-9529-1</ext-link></mixed-citation></ref><ref id="B18"><mixed-citation xmlns:xlink="http://www.w3.org/1999/xlink" xlink:type="simple">IUCN (<year>2022</year>) The IUCN Red List of Threatened Species. Version 2022-2. <ext-link xlink:href="https://www.iucnredlist.org" ext-link-type="uri" xlink:type="simple">https://www.iucnredlist.org</ext-link> [Accessed 01 October 2022]</mixed-citation></ref><ref id="B15"><mixed-citation xmlns:xlink="http://www.w3.org/1999/xlink" xlink:type="simple"><person-group><name name-style="western"><surname>Gutiérrez-Lozano</surname><given-names>M</given-names></name><name name-style="western"><surname>Vázquez-García</surname><given-names>JA</given-names></name><name name-style="western"><surname>Reyes</surname><given-names>Ortiz JL</given-names></name><name name-style="western"><surname>Aguilar</surname><given-names>PO</given-names></name><name name-style="western"><surname>Galvan Hernandez</surname><given-names>DM</given-names></name><name name-style="western"><surname>Sanchez-Gonzalez</surname><given-names>A</given-names></name></person-group> (<year>2021</year>) <article-title>Foliar, floral and fruit morphology variation in <italic><tp:taxon-name><tp:taxon-name-part taxon-name-part-type="genus">Magnolia</tp:taxon-name-part><tp:taxon-name-part taxon-name-part-type="species">mexicana</tp:taxon-name-part></tp:taxon-name></italic> (DC.) G. Don (<italic><tp:taxon-name><tp:taxon-name-part taxon-name-part-type="genus">Talauma</tp:taxon-name-part></tp:taxon-name></italic> Section, <tp:taxon-name><tp:taxon-name-part taxon-name-part-type="family">Magnoliaceae</tp:taxon-name-part></tp:taxon-name>) in Mexico.</article-title><source>Botanical Sciences</source><volume>99</volume>(<issue>4</issue>): <fpage>955</fpage>–<lpage>975</lpage>. <ext-link xlink:href="10.17129/botsci.2800" ext-link-type="doi" xlink:type="simple">https://doi.org/10.17129/botsci.2800</ext-link></mixed-citation></ref></ref-list></tp:taxon-treatment>
