# Supplementary material for: ﻿Taxonomic revision of the native Magnolia (Magnoliaceae) species of Brazil
Source: PhytoKeys. 2024 Feb 1;238:33–64. doi: 10.3897/phytokeys.238.113277 (PMC10853878; doi:10.3897/phytokeys.238.113277)
Supplement: XML Treatment for Magnolia sellowiana [file phytokeys.238.113277-treatment6.xml]

<!DOCTYPE tp:taxon-treatment
  PUBLIC "-//TaxonX//DTD Taxonomic Treatment Publishing DTD v0 20100105//EN" "tax-treatment-NSO.dtd">
<tp:taxon-treatment xmlns:tp="http://www.plazi.org/taxpub"><tp:treatment-meta><kwd-group><label>Taxon classification</label><kwd>
                <named-content content-type="kingdom">Plantae</named-content>
              </kwd><kwd>
                <named-content content-type="order">Magnoliales</named-content>
              </kwd><kwd>
                <named-content content-type="family">Magnoliaceae</named-content>
              </kwd></kwd-group><mixed-citation publication-type="journal"><person-group><name><surname>Barbosa</surname><given-names>Juliana Cruz Jardim</given-names></name><name><surname>Caruzo</surname><given-names>Maria Beatriz Rossi</given-names></name><name><surname>Simões</surname><given-names>Ana Rita G.</given-names></name><name><surname>Samain</surname><given-names>Marie-Stéphanie</given-names></name></person-group><article-title>﻿Taxonomic revision of the native <italic><tp:taxon-name><tp:taxon-name-part taxon-name-part-type="genus" reg="Magnolia">Magnolia</tp:taxon-name-part></tp:taxon-name></italic> (<tp:taxon-name><tp:taxon-name-part taxon-name-part-type="family">Magnoliaceae</tp:taxon-name-part></tp:taxon-name>) species of Brazil</article-title><source>PhytoKeys</source><day>01</day><month>02</month><year>2024</year><volume>238</volume><fpage>33</fpage><lpage>64</lpage><pub-id pub-id-type="doi">10.3897/phytokeys.238.113277</pub-id></mixed-citation></tp:treatment-meta><tp:nomenclature><label>﻿</label><tp:taxon-name>
              <object-id xmlns:xlink="http://www.w3.org/1999/xlink" content-type="arpha" xlink:type="simple">8D5892C8-2C32-5DEF-ACF0-5471031F140B</object-id>
              <tp:taxon-name-part taxon-name-part-type="genus" reg="Magnolia">Magnolia</tp:taxon-name-part>
              <tp:taxon-name-part taxon-name-part-type="species" reg="sellowiana">sellowiana</tp:taxon-name-part>
            </tp:taxon-name><tp:taxon-authority>(A.St.-Hil.) Govaerts, World Checklist and Bibliography of Magnoliaceae 72. 1996.</tp:taxon-authority><xref ref-type="fig" rid="F6">Figs 6</xref><xref ref-type="fig" rid="F10">, 10</xref><xref ref-type="fig" rid="F12">, 12</xref><tp:nomenclature-citation-list><tp:nomenclature-citation><tp:taxon-name>
                  <tp:taxon-name-part taxon-name-part-type="genus" reg="Talauma"/>
                  <tp:taxon-name-part taxon-name-part-type="species" reg="sellowiana"/>
                </tp:taxon-name><comment>≡ <tp:taxon-name><tp:taxon-name-part taxon-name-part-type="genus" reg="Talauma">Talauma</tp:taxon-name-part><tp:taxon-name-part taxon-name-part-type="species" reg="sellowiana">sellowiana</tp:taxon-name-part></tp:taxon-name>A.St.-Hil., Fl. Bras. Merid. 1:26, pl. 4B. 1824. </comment></tp:nomenclature-citation><tp:nomenclature-citation><tp:taxon-name>
                  <tp:taxon-name-part taxon-name-part-type="genus" reg="Magnolia"/>
                  <tp:taxon-name-part taxon-name-part-type="species" reg="selloi"/>
                </tp:taxon-name><comment>≡ <tp:taxon-name><tp:taxon-name-part taxon-name-part-type="genus" reg="Magnolia">Magnolia</tp:taxon-name-part><tp:taxon-name-part taxon-name-part-type="species" reg="selloi">selloi</tp:taxon-name-part></tp:taxon-name> Spreng., Syst. Veg., ed. 16 [Sprengel] 4(2, Cur. Post.): 216. 1827. </comment></tp:nomenclature-citation><tp:nomenclature-citation><tp:taxon-name>
                  <tp:taxon-name-part taxon-name-part-type="genus" reg="Talauma"/>
                  <tp:taxon-name-part taxon-name-part-type="species" reg="fragrantissima"/>
                </tp:taxon-name><comment>= <tp:taxon-name><tp:taxon-name-part taxon-name-part-type="genus" reg="Talauma">Talauma</tp:taxon-name-part><tp:taxon-name-part taxon-name-part-type="species" reg="fragrantissima">fragrantissima</tp:taxon-name-part></tp:taxon-name> Hook., Ic. Pl. t. 208–212. 1840. Type. BRASIL. Swampy grounds in the Organ mountains, 3000 feet, January 1837, <italic>Gardner 305</italic> (holotype: BM! [BM000574769]). </comment></tp:nomenclature-citation></tp:nomenclature-citation-list></tp:nomenclature><tp:treatment-sec sec-type="material" id="SECID0EGXAI"><title>Type.</title><p>Brasil. São Paulo: “in sylvis, prope Ipanema, haud longe ab urbe Sorocaba”, fl, <italic>Sellow 2</italic> (lectotype designated here: P! [P00734795]; isolectotypes: F! [F0077437F], P! [P00734796, P00734797], MPU! [MPU027383].</p><fig id="F10" position="float" orientation="portrait"><object-id xmlns:xlink="http://www.w3.org/1999/xlink" content-type="doi" xlink:type="simple">10.3897/phytokeys.238.113277.figure10</object-id><object-id xmlns:xlink="http://www.w3.org/1999/xlink" content-type="arpha" xlink:type="simple">7D030C9C-13C3-5420-AD35-8747322D774A</object-id><label>Figure 10.</label><caption><p><italic><tp:taxon-name><tp:taxon-name-part taxon-name-part-type="genus" reg="Magnolia">Magnolia</tp:taxon-name-part><tp:taxon-name-part taxon-name-part-type="species" reg="sellowiana">sellowiana</tp:taxon-name-part></tp:taxon-name></italic><bold>A</bold> specimen deposited in herbarium P showing broadly elliptic leaf <bold>B</bold> specimen deposited in herbarium MBM <bold>C</bold> flower, detail of gynoecium and stamens <bold>D</bold> stipule with trichomes <bold>E</bold> midvein with trichomes. Photos: <bold>A</bold>: <italic>A.Saint-Hilaire s.n.</italic> (P00734795); <bold>B</bold>: <italic>U. Pastore &amp; R.M Klein 145</italic> (MBM 115080); <bold>C–E</bold>: <italic>L.S</italic>. <italic>Leoni 2689</italic> (RB739505).</p></caption><graphic xmlns:xlink="http://www.w3.org/1999/xlink" xlink:href="phytokeys-238-033_article-113277__-g010.jpg" position="float" orientation="portrait" xlink:type="simple" id="oo_977398.jpg"><uri content-type="original_file" xlink:type="simple">https://binary.pensoft.net/fig/977398</uri></graphic></fig></tp:treatment-sec><tp:treatment-sec sec-type="description" id="SECID0E5YAI"><title>Description.</title><p><bold><italic>Tree</italic></bold> ca. 15 m tall, <bold><italic>branches</italic></bold> cylindrical, with sparse lenticels, with few sericeous trichomes on annular scars, glabrescent. <bold><italic>Stipules</italic></bold> adnate to petiole, 0.5–2 cm long, green, oblong to conical, apex obtuse, base truncate, deciduous, tomentose when young. <bold><italic>Petioles</italic></bold> 3.7–5,5 cm long, stipular scar along their entire length (100%), tomentose. <bold><italic>Leaf blades</italic></bold> 10–17.5 cm × 4.5–10.5 cm, broadly elliptic, base cuneiform, apex rounded or emarginate, entire-irregular margin, papyrus-membranous, young leaves with few trichomes on midvein, glabrescent or trichomes persistent on herbarium material, venation pinnate, brochidodromous, abaxially slightly tomentose when young, adaxially glabrous, 5–13 pairs of secondary veins, glabrous. <bold><italic>Peduncle</italic></bold> cylindrical, tomentose at the annular scars, yellow trichomes or glabrescent, annular scars present. <bold><italic>Flowers</italic></bold> terminal, solitary, <bold><italic>flower bud</italic></bold> not seen; <bold><italic>outer sepaloid tepals</italic></bold> 3, 3.4–4.0 cm × 2.7–3.2 cm, navicular to oblong, cream-green, base truncate, apex rounded, fleshy, cream-colored; <bold><italic>inner petaloid tepals</italic></bold> 6, 2.7–3.1 cm × 1.5–2.9 cm, cream-colored, obovate to navicular, base rounded, apex rounded, cream-colored, <bold><italic>Stamens</italic></bold> ca. 180, 1–1.4 cm × 0.1–0.4 mm, linear, arranged in 8 spiral series, base truncate, apex acute; <bold><italic>gynoecium</italic></bold> 1.6–2.5 cm × 1.3–2 cm, hemispherical, carpels ca. 102. Mature <bold><italic>fruits</italic></bold> globose, dehiscence circumscissile, in irregular syncarpous masses; <bold><italic>seeds</italic></bold> 1–2 per locule.</p></tp:treatment-sec><tp:treatment-sec sec-type="distribution" id="SECID0EQ1AI"><title>Distribution and habitat.</title><p>An endemic species growing in the Southeast (São Paulo, Minas Gerais), and Central-West (Goiás, Mato Grosso do Sul). Found, as most species of the genus in Brazil, in riparian forest.</p></tp:treatment-sec><tp:treatment-sec sec-type="phenology" id="SECID0EV1AI"><title>Phenology.</title><p>The species was found flowering between March and December and with immature fruits between January and July.</p></tp:treatment-sec><tp:treatment-sec sec-type="Preliminary conservation status" id="SECID0E11AI"><title>Preliminary conservation status.</title><p>The species has previously been assessed as Data Deficient (<abbrev xmlns:xlink="http://www.w3.org/1999/xlink" xlink:title="Data Deficient" id="ABBRID0EA2AI" xlink:type="simple">DD</abbrev>) (<xref ref-type="bibr" rid="B20">Khela 2014</xref>a). In this analysis, the area of occupancy (<abbrev xmlns:xlink="http://www.w3.org/1999/xlink" xlink:title="Area of Occupancy" id="ABBRID0EI2AI" xlink:type="simple">AOO</abbrev>) is about 92.000 km<sup>2</sup> and is thus considered to be Endangered (<abbrev xmlns:xlink="http://www.w3.org/1999/xlink" xlink:title="Endangered" id="ABBRID0EO2AI" xlink:type="simple">EN</abbrev>) B2b (i,ii) (<xref ref-type="bibr" rid="B18">IUCN 2022</xref>). As a species that occurs in regions like Goiás, which has high rates of forest fires and in regions like São Paulo that suffers from high real estate pressure, <italic><tp:taxon-name><tp:taxon-name-part taxon-name-part-type="genus" reg="Magnolia">M.</tp:taxon-name-part><tp:taxon-name-part taxon-name-part-type="species" reg="sellowiana">sellowiana</tp:taxon-name-part></tp:taxon-name></italic> needs urgent conservation attention, reforestation in protected areas is suggested.</p></tp:treatment-sec><tp:treatment-sec sec-type="material" id="SECID0EB3AI"><title>Specimens examined.</title><p><bold>Brasil. Goiás</bold>: Jataí, Sudoeste de Goiás, 11 May 2004, <italic>Souza</italic>, <italic>et al. 3622</italic> (ESA108690); Estrada de acesso à fazenda das Pedras, em frente à sede da fazenda, 16 Jul 1997, <italic>S.P.C. Silva 649</italic> (CEN28390); Ipameri, Fazenda das Pedras, 7 Nov 1996, <italic>S. P. C Silva 500</italic> (CEN30626); <bold>Mato Grosso do Sul</bold>: Botaiporã, Várzea do Rio Samambaia, 7 km L da cidade, 27 Oct 1986, <italic>U. Pastore 145</italic> (MBM115080); Paraná, Município de Sengés, Fazenda Pisa-Papel e Celulose, Poço do Encanto, interior da mata, 18 Dec 1997, <italic>S.I. Elias 306</italic> (ESA377759); Sengés, PCH Fazenda Entre Rios, 26 Mar 2016, <italic>J.M. Silva 9278</italic> (MBM406513); Brasilândia. Estrada Brasilândia- Bataguassu, Córrego Boa Esperança, <italic>A.</italic> 14 Oct 1998, <italic>Amaral Jr. 167</italic> (RB210273, SP334514); Jaguariaiva, Rio Cilada, 18 Feb 1987, G.Hatschbach 50901 (MBM115251); Parque Estadual do Cerrado Jaguariaíva Pr., 10 Oct 2000, <italic>L. von Linsigen 64</italic> (MBM266020); Ventania, Campo de fora, 23 Jul 2004, <italic>D.A Estevan 407</italic> (IAN186917); <bold>Minas Gerais</bold>: Fazenda Neblina-Pq Estadual do Brigadeiro, ao lado da estrada, 2 Apr 1994, <italic>B.S. Leoni 2689</italic> (RB739505); Estação experimental de Café Coronel Pacheco, 5 Sep 1940, <italic>E.P. Heringer 9</italic> (RB44816); Santos Dumont, Posses. Sítio Araçá, Nascentes do córrego Araçá, 27 Mar 2005, <italic>A.P. Fontana 1240</italic> (RB2102370); Viçosa, 12 Nov 1979, <italic>R.S. Ramalho 1659</italic> (RB256157); <bold>São Paulo</bold>: Estrada da Granja TOK, mata na área da bacia de acumulação do Rio Biritiba Mirim, 20 Jan 2001, <italic>S.A. Nicolau et al. 2591</italic> (SP352454); Espraiado, Faz. N. Senhora da Glória, 2 Dec 1935, <italic>J. Mello &gt;s.n</italic> (SP35090); Piracicaba, Rio Claro, Trevo Iracemópolis, 3 Mar 2009, <italic>J. Kuntz 3</italic> (ESA113983); Piracicaba, 3 Mar 2009, <italic>J. Kuntz 2</italic> (ESA113984); Rodovia Piracicaba-Rio Claro-Trevo Iracemápolis, mata de brejo, 9 Oct 2009, <italic>J. Kuntz 4</italic> (RB646302); Rodovia Piracicaba-Rio Claro, Trevo Iracemápolis, 3 Mar 2009, <italic>G.T. Prance 59697</italic> (RB1110753); Mun. de Itapetininga, estação experimental, 29 Nov 1997, <italic>L.C Souza 194</italic> (SP335063, SPSF23732); Itapeva, Estação Experimental de Itapeva, <italic>R.</italic>, 24 Feb 2010, <italic>Cielo Filho 1085</italic> (SPSF43414); Monte Alegre do Sul, 20 Ago 1949, <italic>J.A. Cunha 65</italic> (ESA118919); Monte Alegre do Sul, Bairro do Bugrinho, 20 Jul 1949, <italic>M. Kuhlmann 1809</italic> (SP76739); Penápolis, 20 Ago 1917, <italic>s.c &gt;s.n</italic> (SP439); Queluz, 2 Jul 1899, <italic>s.c 104</italic> (SP23811); Butantã, 4 July 1917, <italic>F.C. Hoehne &gt;s.n</italic> (SP29959); Bois près Hypanema aux environs de Sorocaba Floresta nacional do Ipanema, s.d., <italic>A.Saint-Hilaire s.n</italic> (MO3411335, P00734797).</p></tp:treatment-sec><tp:treatment-sec sec-type="notes" id="SECID0EU5AI"><title>Notes.</title><p><italic><tp:taxon-name><tp:taxon-name-part taxon-name-part-type="genus" reg="Magnolia">Magnolia</tp:taxon-name-part><tp:taxon-name-part taxon-name-part-type="species" reg="sellowiana">sellowiana</tp:taxon-name-part></tp:taxon-name></italic> is distinguished from <italic><tp:taxon-name><tp:taxon-name-part taxon-name-part-type="genus" reg="Magnolia">M.</tp:taxon-name-part><tp:taxon-name-part taxon-name-part-type="species" reg="ovata">ovata</tp:taxon-name-part></tp:taxon-name></italic> by its broadly elliptic leaf shape, the greater number of carpels (ca. 102), and the presence of trichomes (vs. oval-elliptic leaves, carpels 68–71, and absence of trichomes in <italic><tp:taxon-name><tp:taxon-name-part taxon-name-part-type="genus" reg="Magnolia">M.</tp:taxon-name-part><tp:taxon-name-part taxon-name-part-type="species" reg="ovata">ovata</tp:taxon-name-part></tp:taxon-name></italic>) (Figs <xref ref-type="fig" rid="F11">11</xref>, <xref ref-type="fig" rid="F12">12</xref>).</p><fig id="F11" position="float" orientation="portrait"><object-id xmlns:xlink="http://www.w3.org/1999/xlink" content-type="doi" xlink:type="simple">10.3897/phytokeys.238.113277.figure11</object-id><object-id xmlns:xlink="http://www.w3.org/1999/xlink" content-type="arpha" xlink:type="simple">CE4EAB2D-80AF-5E42-A0A3-8214510FED64</object-id><label>Figure 11.</label><caption><p><bold>A</bold> leaf blade <italic><tp:taxon-name><tp:taxon-name-part taxon-name-part-type="genus" reg="Magnolia">Magnolia</tp:taxon-name-part><tp:taxon-name-part taxon-name-part-type="species" reg="amazonica">amazonica</tp:taxon-name-part></tp:taxon-name></italic><bold>B</bold> trichomes from the petiole of <italic><tp:taxon-name><tp:taxon-name-part taxon-name-part-type="genus" reg="Magnolia">M.</tp:taxon-name-part><tp:taxon-name-part taxon-name-part-type="species" reg="amazonica">amazonica</tp:taxon-name-part></tp:taxon-name></italic><bold>C</bold><italic><tp:taxon-name><tp:taxon-name-part taxon-name-part-type="genus" reg="Magnolia">Magnolia</tp:taxon-name-part><tp:taxon-name-part taxon-name-part-type="species" reg="brasiliensis">brasiliensis</tp:taxon-name-part></tp:taxon-name></italic><bold>D</bold> fruit with trichomes in <italic><tp:taxon-name><tp:taxon-name-part taxon-name-part-type="genus" reg="Magnolia">M.</tp:taxon-name-part><tp:taxon-name-part taxon-name-part-type="species" reg="brasiliensis">brasiliensis</tp:taxon-name-part></tp:taxon-name></italic><bold>E</bold> leaf blade <italic><tp:taxon-name><tp:taxon-name-part taxon-name-part-type="genus" reg="Magnolia">M.</tp:taxon-name-part><tp:taxon-name-part taxon-name-part-type="species" reg="brasiliensis">brasiliensis</tp:taxon-name-part></tp:taxon-name></italic><bold>F</bold><italic><tp:taxon-name><tp:taxon-name-part taxon-name-part-type="genus" reg="Magnolia">Magnolia</tp:taxon-name-part><tp:taxon-name-part taxon-name-part-type="species" reg="ovata">ovata</tp:taxon-name-part></tp:taxon-name></italic> showing perule <bold>G</bold> floral bud of <italic><tp:taxon-name><tp:taxon-name-part taxon-name-part-type="genus" reg="Magnolia">M.</tp:taxon-name-part><tp:taxon-name-part taxon-name-part-type="species" reg="ovata">ovata</tp:taxon-name-part></tp:taxon-name></italic><bold>H</bold> leaf blade of <italic><tp:taxon-name><tp:taxon-name-part taxon-name-part-type="genus" reg="Magnolia">M.</tp:taxon-name-part><tp:taxon-name-part taxon-name-part-type="species" reg="ovata">ovata</tp:taxon-name-part></tp:taxon-name></italic><bold>I</bold><italic><tp:taxon-name><tp:taxon-name-part taxon-name-part-type="genus" reg="Magnolia">M.</tp:taxon-name-part><tp:taxon-name-part taxon-name-part-type="species" reg="ovata">ovata</tp:taxon-name-part></tp:taxon-name></italic> mature fruit. (<bold>A–B</bold>: <italic>A.M Barreto 30</italic>; <bold>C–E</bold>: <italic>A.A. Grillo &amp; M. Sztutman &gt;s.n.</italic>; <bold>F–G</bold>: <italic>E.P. Heringer, 8726</italic>; <bold>H</bold>: <italic>R.R. Rodrigues et al. 161</italic>; <bold>I</bold>: based on photographs of J. C. J Barbosa.) Drawing prepared by Klei Souza.</p></caption><graphic xmlns:xlink="http://www.w3.org/1999/xlink" xlink:href="phytokeys-238-033_article-113277__-g011.jpg" position="float" orientation="portrait" xlink:type="simple" id="oo_977400.jpg"><uri content-type="original_file" xlink:type="simple">https://binary.pensoft.net/fig/977400</uri></graphic></fig><fig id="F12" position="float" orientation="portrait"><object-id xmlns:xlink="http://www.w3.org/1999/xlink" content-type="doi" xlink:type="simple">10.3897/phytokeys.238.113277.figure12</object-id><object-id xmlns:xlink="http://www.w3.org/1999/xlink" content-type="arpha" xlink:type="simple">1A410A82-C898-5B1A-A59A-125E2CD19821</object-id><label>Figure 12.</label><caption><p><bold>A</bold><italic><tp:taxon-name><tp:taxon-name-part taxon-name-part-type="genus" reg="Magnolia">Magnolia</tp:taxon-name-part><tp:taxon-name-part taxon-name-part-type="species" reg="irwiniana">irwiniana</tp:taxon-name-part></tp:taxon-name></italic><bold>B</bold> presence of flower bud in <italic><tp:taxon-name><tp:taxon-name-part taxon-name-part-type="genus" reg="Magnolia">M.</tp:taxon-name-part><tp:taxon-name-part taxon-name-part-type="species" reg="irwiniana">irwiniana</tp:taxon-name-part></tp:taxon-name></italic><bold>C</bold> leaf blade of <italic><tp:taxon-name><tp:taxon-name-part taxon-name-part-type="genus" reg="Magnolia">M.</tp:taxon-name-part><tp:taxon-name-part taxon-name-part-type="species" reg="irwiniana">irwiniana</tp:taxon-name-part></tp:taxon-name></italic><bold>D</bold> detail of branch and stipule with trichomes in <italic><tp:taxon-name><tp:taxon-name-part taxon-name-part-type="genus" reg="Magnolia">M.</tp:taxon-name-part><tp:taxon-name-part taxon-name-part-type="species" reg="irwiniana">irwiniana</tp:taxon-name-part></tp:taxon-name></italic><bold>E</bold> detail of the trichomes on the petiolar scars <bold>F</bold> immature fruit of <italic><tp:taxon-name><tp:taxon-name-part taxon-name-part-type="genus" reg="Magnolia">M.</tp:taxon-name-part><tp:taxon-name-part taxon-name-part-type="species" reg="irwiniana">irwiniana</tp:taxon-name-part></tp:taxon-name></italic><bold>G</bold> detail of the puberulent trichomes on the fruit <bold>H</bold><italic><tp:taxon-name><tp:taxon-name-part taxon-name-part-type="genus" reg="Magnolia">Magnolia</tp:taxon-name-part><tp:taxon-name-part taxon-name-part-type="species" reg="sellowiana">sellowiana</tp:taxon-name-part></tp:taxon-name></italic><bold>I</bold> leaf blade <italic><tp:taxon-name><tp:taxon-name-part taxon-name-part-type="genus" reg="Magnolia">M.</tp:taxon-name-part><tp:taxon-name-part taxon-name-part-type="species" reg="sellowiana">sellowiana</tp:taxon-name-part></tp:taxon-name></italic>. (<bold>A</bold>: based on photographs of D. A. Zavatin; <bold>B</bold>: based on photographs of J.C.J. Barbosa <bold>C–G</bold>: <italic>H.F Leitão Filho et al. 34821</italic>; <bold>H</bold>: based on photographs of D. A. Zavatin; <bold>I</bold>: <italic>M. Kuhlmann 1809</italic>) Drawing prepared by Klei Souza.</p></caption><graphic xmlns:xlink="http://www.w3.org/1999/xlink" xlink:href="phytokeys-238-033_article-113277__-g012.jpg" position="float" orientation="portrait" xlink:type="simple" id="oo_977401.jpg"><uri content-type="original_file" xlink:type="simple">https://binary.pensoft.net/fig/977401</uri></graphic></fig><p><xref ref-type="bibr" rid="B25">Lozano-Contreras (1990)</xref> indicated that one of the P specimens is the holotype, and the remainder the isotype. However, as no details of each specimen are indicated, it is not clear to us which sheet he selected as holotype. Although P00734795 is indicated in the P herbarium database and JSTOR as holotype, we have not found information in the literature that formally proposes this particular sheet as the holotype. Therefore, we have proposed a lectotypification to formally address this issue.</p><p><xref ref-type="bibr" rid="B25">Lozano-Contreras (1990)</xref> also mentioned that he had realized that a specimen deposited at P, originally from B, labeled as <italic>Sellow 1</italic>, was identified as <italic><tp:taxon-name><tp:taxon-name-part taxon-name-part-type="genus" reg="Talauma">T.</tp:taxon-name-part><tp:taxon-name-part taxon-name-part-type="species" reg="ovata">ovata</tp:taxon-name-part></tp:taxon-name></italic>. However, this material is almost identical to the type of <italic><tp:taxon-name><tp:taxon-name-part taxon-name-part-type="genus" reg="Talauma">T.</tp:taxon-name-part><tp:taxon-name-part taxon-name-part-type="species" reg="sellowiana">sellowiana</tp:taxon-name-part></tp:taxon-name></italic> and does clearly belong to this species and not to <italic><tp:taxon-name><tp:taxon-name-part taxon-name-part-type="genus" reg="Talauma">T.</tp:taxon-name-part><tp:taxon-name-part taxon-name-part-type="species" reg="ovata">ovata</tp:taxon-name-part></tp:taxon-name></italic>. The misidentification of <italic>Sellow 1</italic> as <italic><tp:taxon-name><tp:taxon-name-part taxon-name-part-type="genus" reg="Talauma">T.</tp:taxon-name-part><tp:taxon-name-part taxon-name-part-type="species" reg="ovata">ovata</tp:taxon-name-part></tp:taxon-name></italic> could be what has led authors to consider the two species as identical, and therefore, synonyms.</p></tp:treatment-sec><tp:treatment-sec><!--Section generated to contain objects referenced in tp:taxon-treatment.--><fig id="F6" position="float" orientation="portrait"><object-id xmlns:xlink="http://www.w3.org/1999/xlink" content-type="doi" xlink:type="simple">10.3897/phytokeys.238.113277.figure6</object-id><object-id xmlns:xlink="http://www.w3.org/1999/xlink" content-type="arpha" xlink:type="simple">347DF4AE-CEF3-58EC-B3E0-52FB18801C65</object-id><label>Figure 6.</label><caption><p>Geographical distribution of <italic><tp:taxon-name><tp:taxon-name-part taxon-name-part-type="genus" reg="Magnolia">Magnolia</tp:taxon-name-part></tp:taxon-name></italic> species in Brazil.</p></caption><graphic xmlns:xlink="http://www.w3.org/1999/xlink" xlink:href="phytokeys-238-033_article-113277__-g006.jpg" position="float" orientation="portrait" xlink:type="simple" id="oo_977393.jpg"><uri content-type="original_file" xlink:type="simple">https://binary.pensoft.net/fig/977393</uri></graphic></fig></tp:treatment-sec><ref-list><ref id="B20"><mixed-citation xmlns:xlink="http://www.w3.org/1999/xlink" xlink:type="simple"><person-group><name name-style="western"><surname>Khela</surname><given-names>S</given-names></name></person-group> (<year>2014</year>) <italic><tp:taxon-name><tp:taxon-name-part taxon-name-part-type="genus">Magnolia</tp:taxon-name-part><tp:taxon-name-part taxon-name-part-type="species">amazonica</tp:taxon-name-part></tp:taxon-name></italic>. The IUCN Red List of Threatened Species 2014: e.T193900A2290093.</mixed-citation></ref><ref id="B18"><mixed-citation xmlns:xlink="http://www.w3.org/1999/xlink" xlink:type="simple">IUCN (<year>2022</year>) The IUCN Red List of Threatened Species. Version 2022-2. <ext-link xlink:href="https://www.iucnredlist.org" ext-link-type="uri" xlink:type="simple">https://www.iucnredlist.org</ext-link> [Accessed 01 October 2022]</mixed-citation></ref><ref id="B25"><mixed-citation xmlns:xlink="http://www.w3.org/1999/xlink" xlink:type="simple"><person-group><name name-style="western"><surname>Lozano-Contreras</surname><given-names>G</given-names></name></person-group> (<year>1990</year>) <article-title><tp:taxon-name><tp:taxon-name-part taxon-name-part-type="family">Magnoliaceae</tp:taxon-name-part></tp:taxon-name> nativas del Brasil.</article-title><source>Revista de la Academia Colombiana de Ciencias Exactas, Físicas y Naturales</source><volume>17</volume>: <fpage>579</fpage>–<lpage>583</lpage>.</mixed-citation></ref></ref-list></tp:taxon-treatment>
